# Supplementary material for: Mechanisms of metabolic adaptation in the duckweed Lemna gibba: an integrated metabolic, transcriptomic and flux analysis
Source: BMC Plant Biol. 2023 Oct 3;23:458. doi: 10.1186/s12870-023-04480-9 (PMC10546790; doi:10.1186/s12870-023-04480-9)
Supplement: Supplementary file 1 — Additional file 1: Table S1. Increase in fronds area (cm2) during culture time (hours). Means and standard deviations represented three independent replicates. Table S2. Metabolite analysis by Liquid Chromatography / Mass Spectrometry. See also Table S13. Table S3. Biomass composition data (weight % in dry weight). Means and standard deviations represented three independent replicates. Table S4. Measurements of 13C-enrichment in metabolites by GC/MS. Table S5. Measurement of 13C-enrichment in total frond biomass by Isotope-Ratio Mass Spectrometry. L. gibba fronds were grown with medium glucose consisting of 40% U13C6 glucose (99% 13C) and 60% unlabeled glucose (1.1% natural 13C abundance). Table S6. Definition of carbon flux model with indication of change in gene expression and change in flux. Table S7. Metabolite names used in the flux model. Table S8. Assessment of step wise model improvement. The four model configurations (A, B, C) correspond panels A, B and C in Fig. S1, respectively. Table S9. Best fit flux results for inorganic nitrogen condition (INS) and organic nitrogen condition (ONS). Table S10. Flux values with statistical confidence measures. Table S11. Differential expression analysis data (Outputs of DESeq package, A= INS condition, B= ONS condition). Table S12. List of Uniprot accession numbers associated with Lemna gibba protein IDs (information retrieved on April 4, 2018, http://www.uniprot.org). Table S13. GO term enrichment analysis for significantly differently expressed genes of Lemna gibba. Table S14. Mass spectrometer parameter settings for analysis of medium substrate levels. Table S15. Mass spectrometer parameter settings for metabolites measurements. Liquid chromatography coupled to mass spectrometer. Table S16. Primer sequences for qRT-PCR. [file 12870_2023_4480_MOESM1_ESM.xlsx]

## Sheet: Table S1
Table S1: Increase in fronds area (cm2) during culture time (hours). Means and standard deviations represented three independent replicates.
hours	inorganic N	hours	organic N
0	1.14 ± 0.09	0	0.95 ± 0.11
72	3.25 ± 0.34	48	1.65 ± 0.24
120	6.8 ± 0.55	96	5.03 ± 0.61
168	13.89 ± 1.33	168	18.66 ± 1.36
240	34.09 ± 3.53	192	27.24 ± 2.13

## Sheet: Table S2
Table S2: Metabolite analysis by Liquid Chromatography / Mass Spectrometry. See also Table S13. Analysis if the methanol/water fraction from biomass fractionation. Mean and stdandard deviation for three biological replicates. pmol / mg DW.
Metabolite	NO3 condition		Gln condition		ratio Gln condition /NO3 condition	p-value
	mean	SD	mean	SD
2-Oxoglutarate	60.3877	3.57474	88.0416	32.0662	1.45794	0.211839
3-PGA	1605.86	455.48	1807.1	277.808	1.12532	0.549193
Adenine	694.163	65.1314	588.645	32.1671	0.847992	0.0656393
Adenosine	366.61	35.7539	414.83	20.7575	1.13153	0.113476
ADP	198.845	59.1055	251.584	46.6619	1.26523	0.291851
ADP-Glucose	0.796836	0.170401	1.14553	0.0854007	1.4376	0.033901
Ala	6066.26	1262.26	5962.14	756.598	0.982837	0.908381
AMP	269.389	43.8169	437.934	45.1442	1.62565	0.00973215
Arg	2360.37	1036.05	2096.61	333.149	0.888255	0.696212
Asn	10544	2811.74	9821.92	1522.65	0.931514	0.715621
Asp	14768.4	2754.03	13004.3	1417.13	0.880547	0.379715
ATP	16.3667	6.02364	28.8125	8.96503	1.76043	0.116668
cAMP	66.0985	12.0655	73.6084	8.37867	1.11362	0.425907
CDP	5.12276	1.72705	7.42125	1.44714	1.44868	0.151995
cis-Aconitate	840.077	202.68	1143.34	176.783	1.361	0.122523
Citrate	18439	2357.41	22931.3	1877.14	1.24363	0.0611939
Citrulline	364.914	96.5035	271.091	40.4182	0.74289	0.195332
CTP	4.07043	1.17245	9.56988	1.70447	2.35107	0.00999829
DHAP	341.848	35.0712	379.145	32.489	1.1091	0.247982
Disaccharide phosphate	105.778	30.2924	126.067	14.6104	1.1918	0.355064
Fructose	10875.8	2087.81	11973.6	1389.02	1.10094	0.490522
Fructose-1,6-diP	637.579	190.321	801.206	121.616	1.25664	0.277863
GABA	5694.61	738.029	6177.11	489.247	1.08473	0.398707
Gln	6689.61	770.214	6850.78	560.439	1.02409	0.784043
Glu	8052.51	1316.43	8911.34	838.183	1.10665	0.394478
Gly	328.769	60.7332	292.88	48.7331	0.890839	0.469415
Glutathione (GSSG)	612.019	168.882	637.272	112.784	1.04126	0.84001
Hexose -phosphate	3577.78	832.771	3323.4	508.606	0.928901	0.675013
His	510.286	111.237	427.97	55.4483	0.838687	0.315283
Ile	455.788	101.41	426.153	47.9368	0.93498	0.670987
Isocitrate	13.1316	1.64846	52.3314	2.91524	3.98514	3.49495e-05
Leu	649.953	185.197	561.98	73.8828	0.864647	0.487342
Lys	510.545	74.8293	437.378	17.6682	0.856687	0.174643
Malate	14277.6	1333.88	19125.3	1403.12	1.33953	0.0122808
Met	188.625	27.0743	221.038	18.8595	1.17184	0.16407
myo-Inositol	1890.35	429.474	2196.11	343.357	1.16175	0.390018
NAD	114.993	33.2086	159.002	25.0096	1.38271	0.140645
NADP	299.532	89.1231	415.92	69.0881	1.38857	0.148348
Orotate	9.87054	0.56673	12.8341	0.566916	1.30024	0.00305508
PEP	367.027	95.6017	421.696	55.1888	1.14895	0.439369
P-gluconate	1351.65	451.012	1635	324.146	1.20964	0.4268
Phe	505.764	141.618	472.451	63.9312	0.934134	0.729214
Pro	884.044	121.4	891.599	59.8245	1.00855	0.927625
Raffinose	74.7961	17.9687	72.5329	11.6281	0.969742	0.863589
Ser	10573.1	2256.46	9294.41	1243.9	0.879065	0.438507
Stachyose	2.12984	1.25674	2.7989	0.260578	1.31414	0.417634
Succinate	2929.01	546.208	3542.2	429.24	1.20935	0.201034
Sucrose	19613.6	2484.14	21881.5	1777.79	1.11563	0.267855
Thr+HSer	1160.81	244.784	1087.4	143.15	0.936754	0.677057
Trp	102.259	28.5214	76.6026	11.4116	0.749102	0.221556
Tyr	255.852	69.2884	223.156	30.1431	0.872206	0.495239
UDP	141.217	43.3349	362.316	65.8175	2.56568	0.00828117
UDP-Glucose	565.022	130.149	589.241	79.2916	1.04286	0.796757
UMP	442.792	120.204	457.487	73.4479	1.03319	0.865399
UTP	9.2945	1.06945	46.4051	7.86505	4.99275	0.00126394
Val	1388.22	240.925	1280.54	125.147	0.922434	0.529861
Verbascose	0.143135	0.0778831	0.202422	0.0740155	1.41421	0.393324

## Sheet: Table S3
Table S3: Biomass composition data (weight % in dry weight). Means and standard deviations represented three independent replicates.
A. Frond biomass fractions after organic biphasic solvent extraction procedure (% in dry weight).
	inorganic N	organic N	p value
cell pellet	60% ± 0.4%	56% ± 0.8%	0.0018
free metabolites	28% ± 0.6%	33% ± 0.8%	0.0011
lipids	12% ± 0.5%	11% ± 0.3%	0.0499
B. Cell pellet composition (% in dry weight). Means and standard deviations represented three independent replicates.
	inorganic N	organic N	p value
protein	24% ± 0.9%	35% ± 2.3%	0.002
cell wall	29% ± 0.4%	16% ± 0.8%	1.344e-05
starch	5.9% ± 0.7%	5.5% ± 0.5%	0.4845
C. free metabolites compositon (% in dry weight). Values from Tabls S2 are converted to a dry weight basis. Means and standard deviations represented three independent replicates.
	inorganic N	organic N	p value
Sucrose	7.48% ± 0.95%	9.01% ± 0.73%	0.09
Fructose	2.18% ± 0.42%	2.59% ± 0.30%	0.24
Hexose -P	1.04% ± 0.24%	1.04% ± 0.16%	0.98
Malate	2.13% ± 0.20%	3.09% ± 0.23%	0.01
Citrate	3.95% ± 0.50%	5.30% ± 0.43%	0.02
Glu	1.32% ± 0.22%	1.58% ± 0.15%	0.16
Gln	1.09% ± 0.13%	1.20% ± 0.10%	0.28
Asp	2.19% ± 0.41%	2.08% ± 0.23%	0.71
Asn	1.55% ± 0.41%	1.56% ± 0.24%	0.97
Ser	1.24% ± 0.26%	1.18% ± 0.16%	0.74
GABA	0.83% ± 0.11%	0.97% ± 0.08%	0.14
Ala	0.60% ± 0.13%	0.64% ± 0.08%	0.69
Arg	0.46% ± 0.20%	0.44% ± 0.07%	0.89
cis-Aconitate	0.16% ± 0.04%	0.24% ± 0.04%	0.07
Citrulline	0.07% ± 0.02%	0.06% ± 0.01%	0.3
Gly	0.03% ± 0.01%	0.03% ± 0.00%	0.8
Glutathione (GSSG)	0.42% ± 0.12%	0.47% ± 0.08%	0.56
His	0.09% ± 0.02%	0.08% ± 0.01%	0.55
Ile	0.07% ± 0.01%	0.07% ± 0.01%	0.95
Leu	0.09% ± 0.03%	0.09% ± 0.01%	0.73
Lys	0.08% ± 0.01%	0.08% ± 0.00%	0.44
Met	0.03% ± 0.00%	0.04% ± 0.00%	0.06
myo-Inositol	0.38% ± 0.09%	0.48% ± 0.07%	0.22
Phe	0.09% ± 0.03%	0.09% ± 0.01%	0.96
Pro	0.11% ± 0.02%	0.12% ± 0.01%	0.38
Succinate	0.39% ± 0.07%	0.50% ± 0.06%	0.1
Thr + homoserine	0.15% ± 0.03%	0.16% ± 0.02%	0.94
Trp	0.02% ± 0.01%	0.02% ± 0.00%	0.34
Tyr	0.05% ± 0.01%	0.05% ± 0.01%	0.75
Val	0.18% ± 0.03%	0.18% ± 0.02%	0.98
D. fatty acid composition (% in dry weight). Means and standard deviations represented three independent replicates.
	inorganic N	organic N	p value
(16:0)	2.76% ± 0.12%	2.33% ± 0.08%	0.0076
(16:1)	0.12% ± 0.02%	0.11% ± 0.02%	0.8582
(18:0)	0.21% ± 0.06%	0.18% ± 0.01%	0.3903
(18:1)	0.38% ± 0.03%	0.32% ± 0.07%	0.2702
(18:2)	1.52% ± 0.06%	1.61% ± 0.06%	0.1134
(18:3)	6.73% ± 0.36%	6.18% ± 0.19%	0.0804

## Sheet: Table S4
Table S4: Measurements of 13C-enrichment in metabolites by GC/MS
A. 13C-enrichment in percentage of total carbon atoms in sugars and amino acids as measured by GC/MS. Means and standard deviations represented three independent replicates. Mass isotopomer data were corrected for heavy isotope abundance in heteroatoms (H, N, O, S) and derivative side chains (C, H, N, O, Si).
	INS			ONS
Metabolite	Mean	SD		Mean	SD			p-value
sucrose	0.118093	0.0016667		0.0999661	0.00200735			0.000951098
starch	0.105888	0.000373763		0.0849024	0.00173216			0.000139651
Ala	0.089253	0.00129582		0.0634082	0.00127927			7.32254e-05
Val	0.082112	0.000563147		0.0626091	0.000946209			3.08881e-05
Ser	0.0896183	0.00162133		0.0676063	0.00173506			0.000480754
glycerol	0.0814412	0.000343366		0.0639962	0.00165835			0.000220335
fatty acids	0.0913214	0.000697693		0.0696474	0.0014926			7.18032e-05
Thr	0.0825923	0.000258877		0.020937	0.000370369			1.94723e-08
Asp	0.0912501	0.0012336		0.022755	8.77276e-05			2.13564e-07
Glu	0.0940345	0.0013371		0.0148928	0.000129541			1.31062e-07
B. Mass isotopomer distribution for different metabolites measured by GC/MS. Mass isotopomer data were corrected for heavy isotope abundance in heteroatoms (H, N, O, S) and derivative side chains (C, H, N, O, Si)
					INS			ONS
name	fragment		fragment		1	2	3	1	2	3	Cumomer constraints (mass isotopomer fraction defined as sum of cumomer fractions)
Ala_bm	Ala(1-3)	m0	Ala123	1	0.799529	0.797217	0.791638	0.857336	0.851682	0.849222	#000
		m1		2	0.160369	0.162068	0.166662	0.117277	0.121282	0.122612	#001+#010+#100
		m2		3	0.0249399	0.0253204	0.026443	0.0149278	0.0161557	0.0168333	#011+#101+#110
		m3		4	0.0151625	0.015394	0.0152575	0.0104585	0.0108807	0.0113324	#111
	Ala(2-3)	m0	Ala23	5	0.846397	0.844918	0.841157	0.888414	0.883782	0.881592	#x00
		m1		6	0.123556	0.124865	0.128407	0.0910539	0.0947493	0.0959137	#x01+#x10
		m2		7	0.0300467	0.0302166	0.0304365	0.0205317	0.0214692	0.0224938	#x11
Gly_bm	Gly(1-2)	m0	Gly12	1	0.846928	0.845905	0.837853	0.888327	0.880095	0.87761	#00
		m1		2	0.132533	0.133907	0.14056	0.10078	0.105915	0.107756	#01+#10
		m2		3	0.0205394	0.0201878	0.0215864	0.0108928	0.0139903	0.0146342	#11
	Gly(2)	m0	Gly2	4	0.908718	0.908151	0.903912	0.93382	0.929133	0.928381	#x0
		m1		5	0.091282	0.0918489	0.0960877	0.0661797	0.0708671	0.0716187	#x1
Val_bm	Val(1-5)	m0	Val12345	1	0.709253	0.703941	0.701825	0.769654	0.769844	0.763319	#00000
		m1		2	0.213455	0.217191	0.218859	0.174558	0.17702	0.180245	#00001+#00010+#00100+#01000+#10000
		m2		3	0.0559205	0.0565589	0.0576233	0.0411566	0.0387712	0.0407877	#00011+#00101+#00110+#01001+#01010+#01100+#10001+#10010+#10100+#11000
		m3		4	0.0184797	0.019277	0.0187513	0.0129582	0.0126821	0.0137844	#00111+#01011+#01101+#01110+#10011+#10101+#10110+#11001+#11010+#11100
		m4		5	0.00231954	0.00249231	0.00242656	0.00133253	0.00133268	0.00151619	#01111+#10111+#11011+#11101+#11110
		m5		6	0.000572786	0.000540358	0.000515478	0.000340648	0.000349302	0.000347602	#11111
	Val(2-5)	m0	Val2345	7	0.741312	0.738481	0.73538	0.790402	0.791006	0.786735	#x0000
		m1		8	0.193189	0.197633	0.198476	0.161922	0.162145	0.165057	#x0001+#x0010+#x0100+#x1000
		m2		9	0.0586814	0.060728	0.0594349	0.0436761	0.042713	0.0455177	#x0011+#x0101+#x0110+#x1001+#x1010+#x1100
		m3		10	0.005953	0.00556461	0.00608757	0.00345443	0.00357473	0.00320503	#x0111+#x1011+#x1101+#x1110
		m4		11	0	0	0	0.000544924	0.000560777	-0.00051449	#x1111
	Val(1-2)	m0	Val12	12	0.85547	0.849654	0.851753	0.887619	0.891293	0.884576	#00xxx
		m1		13	0.120904	0.125279	0.124469	0.0951312	0.0923994	0.0973374	#01xxx+#10xxx
		m2		14	0.0236255	0.0250671	0.0237781	0.0172501	0.0163073	0.018087	#11xxx
Leu_bm	Leu(2-6)	m0	Leu23456	1	0.66674	0.664363	0.660585	0.730842	0.726615	0.719092	#x00000
		m1		2	0.23517	0.236611	0.239721	0.196871	0.199622	0.203319	#x00001+#x00010+#x00100+#x01000+#x10000
		m2		3	0.0811161	0.0818044	0.0823132	0.0615978	0.062875	0.0658111	#x00011+#x00101+#x00110+#x01001+#x01010+#x01100+#x10001+#x10010+#x10100+#x11000
		m3		4	0.0142272	0.0144634	0.014644	0.00881904	0.00905782	0.00983258	#x00111+#x01011+#x01101+#x01110+#x10011+#x10101+#x10110+#x11001+#x11010+#x11100
		m4		5	0.00234838	0.00237503	0.00238449	0.00163999	0.00157035	0.00169334	#x01111+#x10111+#x11011+#x11101+#x11110
		m5		6	0.000398383	0.000382793	0.000352018	0.000229959	0.000259654	0.000251556	#x11111
Ile_bm	Ile(2-6)	m0	Ile23456	1	0.701131	0.700827	0.697038	0.835351	0.83265	0.830757	#x00000
		m1		2	0.213215	0.21377	0.216693	0.128609	0.130699	0.130946	#x00001+#x00010+#x00100+#x01000+#x10000
		m2		3	0.0658531	0.0659522	0.0664172	0.0308982	0.0314422	0.0328195	#x00011+#x00101+#x00110+#x01001+#x01010+#x01100+#x10001+#x10010+#x10100+#x11000
		m3		4	0.0158243	0.015797	0.015948	0.0035514	0.00343767	0.00361326	#x00111+#x01011+#x01101+#x01110+#x10011+#x10101+#x10110+#x11001+#x11010+#x11100
		m4		5	0.00232116	0.00231163	0.00237906	0.000675973	0.000583398	0.000661523	#x01111+#x10111+#x11011+#x11101+#x11110
		m5		6	0.0016548	0.00134294	0.00152431	0.000913712	0.00118798	0.00120287	#x11111
Ser_bm	Ser(1-3)	m0	Ser123	1	0.780109	0.771453	0.767333	0.828038	0.824235	0.817802	#000
		m1		2	0.189791	0.195412	0.199555	0.152624	0.156369	0.160626	#001+#010+#100
		m2		3	0.0285054	0.0309947	0.0311698	0.0189407	0.0190316	0.02101	#011+#101+#110
		m3		4	0.00159413	0.00213989	0.00194185	0.000397107	0.000364766	0.000561944	#111
	Ser(2-3)	m0	Ser23	5	0.831832	0.828538	0.826379	0.873378	0.868818	0.864837	#x00
		m1		6	0.15628	0.161126	0.163713	0.121205	0.124359	0.129063	#x01+#x10
		m2		7	0.0118883	0.0103368	0.00990787	0.00541637	0.00682292	0.00610039	#x11
	Ser(1-2)	m0	Ser12	8	0.846531	0.84062	0.837873	0.879464	0.877616	0.8721	#00x
		m1		9	0.131203	0.13541	0.138623	0.10418	0.106103	0.109983	#01x+#10x
		m2		10	0.0222658	0.0239703	0.023504	0.0163559	0.0162804	0.0179163	#11x
Thr_bm	Thr(1-4)	m0	Thr1234	1	0.756485	0.753676	0.755168	0.926136	0.925977	0.928523	#0000
		m1		2	0.188184	0.189559	0.190157	0.0666559	0.0670509	0.0648835	#0001+#0010+#0100+#1000
		m2		3	0.0365349	0.0377427	0.0364297	0.00514843	0.00497117	0.00468448	#0011+#0101+#0110+#1001+#1010+#1100
		m3		4	0.0171052	0.0172884	0.0165407	0.00170533	0.00165482	0.00152689	#0111+#1011+#1101+#1110
		m4		5	0.00169087	0.00173469	0.00170476	0.000354674	0.000345687	0.000382424	#1111
	Thr(2-4)	m0	Thr234	6	0.804196	0.80143	0.803747	0.94423	0.943188	0.946004	#x000
		m1		7	0.156498	0.158621	0.158084	0.0512951	0.0525695	0.0503314	#x001+#x010+#x100
		m2		8	0.0301852	0.0309433	0.02947	0.00323321	0.00312839	0.00268204	#x011+#x101+#x110
		m3		9	0.00912064	0.00900564	0.00869883	0.00124188	0.00111445	0.00098212	#x111
Phe_bm	Phe(1-2)	m0	Phe12	1	0.863498	0.864274	0.85864	0.89329	0.890524	0.887803	#00xxxxxxx
		m1		2	0.116089	0.115771	0.120248	0.0903147	0.0927827	0.0944105	#10xxxxxxx+#01xxxxxxx
		m2		3	0.0204132	0.0199543	0.0211115	0.0163956	0.016693	0.0177864	#11xxxxxxx
Asx_bm	Asx(1-4)	m0	Asp1234	1	0.737755	0.735437	0.728472	0.920221	0.921934	0.920603	#0000
		m1		2	0.199578	0.201085	0.206541	0.070829	0.070252	0.0709164	#0001+#0010+#0100+#1000
		m2		3	0.0401952	0.0407064	0.0422723	0.00726725	0.00612289	0.00664536	#0011+#0101+#0110+#1001+#1010+#1100
		m3		4	0.0206619	0.0208142	0.0208043	0.00150756	0.00147419	0.00163844	#0111+#1011+#1101+#1110
		m4		5	0.00180972	0.00195676	0.0019112	0.000175337	0.000216958	0.000197026	#1111
	Asx(1-2)	m0	Asp12	6	0.841557	0.839947	0.83653	0.951816	0.953433	0.95287	#00xx
		m1		7	0.134883	0.136007	0.139378	0.0434605	0.0428601	0.0429448	#01xx+#10xx
		m2		8	0.02356	0.0240462	0.0240927	0.0047236	0.00370663	0.00418475	#11xx
	Asx(2-4)	m0	Asp234	9	0.780069	0.778967	0.774122	0.929125	0.929442	0.930425	#x000
		m1		10	0.165257	0.166067	0.170558	0.0544942	0.0546451	0.0555601	#x001+#x010+#x100
		m2		11	0.0368907	0.0369845	0.0376059	0.00750069	0.00671231	0.0050164	#x011+#x101+#x110
		m3		12	0.0177831	0.0179817	0.0177143	0.00887964	0.00920097	0.00899891	#x111
Glu_bm	Glx(1-5)	m0	Glu12345	1	0.676856	0.676504	0.667949	0.930478	0.929955	0.930982	#00000
		m1		2	0.222072	0.22199	0.226914	0.0647399	0.0654291	0.0646166	#00001+#00010+#00100+#01000+#10000
		m2		3	0.0777667	0.0777363	0.0805767	0.00536377	0.00523747	0.00484808	#00011+#00101+#00110+#01001+#01010+#01100+#10001+#10010+#10100+#11000
		m3		4	0.0202437	0.0205857	0.0212963	0	0	0	#00111+#01011+#01101+#01110+#10011+#10101+#10110+#11001+#11010+#11100
		m4		5	0.0025019	0.00261617	0.00267434	3.46642e-05	1.15268e-05	6.43265e-05	#01111+#10111+#11011+#11101+#11110
		m5		6	0.000559104	0.000568133	0.000589626	0.000103211	7.1339e-05	6.20893e-05	#11111
	Glx(2-5)	m0	Glu2345	7	0.722938	0.721553	0.715399	0.943616	0.942873	0.943357	#x0000
		m1		8	0.192943	0.19297	0.196882	0.0518019	0.0524039	0.0521996	#x0001+#x0010+#x0100+#x1000
		m2		9	0.0739726	0.0749026	0.0764593	0.0041157	0.00419584	0.00401046	#x0011+#x0101+#x0110+#x1001+#x1010+#x1100
		m3		10	0.00855076	0.00868546	0.00941988	0.000219979	0.000394508	0.000209767	#x0111+#x1011+#x1101+#x1110
		m4		11	0.00159523	0.00188918	0.00183952	0.000246543	0.000132619	0.000222988	#x1111
Lys_bm	Lys(1-6)	m0	Lys123456	1	0.666306	0.67243	0.658612	0.821539	0.81775	0.819018	#000000
		m1		2	0.237041	0.239458	0.241211	0.145542	0.148123	0.146569	#000001+#000010+#000100+#001000+#010000+#100000
		m2		3	0.0662686	0.067419	0.0690273	0.0242423	0.0245506	0.0253506	#000011+#000101+#000110+#001001+#001010+#001100+#010001+#010010+#010100+#011000+#100001+#100010+#100100+#101000+#110000
		m3		4	0.024941	0.0184069	0.0256348	0.0080934	0.00902178	0.00913897	#000111+#001011+#001101+#001110+#010011+#010101+#010110+#011001+#011010+#011100+#100011+#100101+#100110+#101001+#101010+#101100+#110001+#110010+#110100+#111000
		m4		5	0.00482501	0.00309617	0.00480582	0.000585823	0.00081234	0.00078031	#001111+#010111+#011011+#011101+#011110+#100111+#101011+#101101+#101110+#110011+#110101+#110110+#111001+#111010+#111100
		m5		6	0.000713642	-5.11818e-05	0.00071949	0	0	0	#011111+#101111+#110111+#111011+#111101+#111110
		m6		7	0	0	0	0	0	0	#111111
	Lys(2-6)	m0	Lys23456	8	0.695826	0.70045	0.689769	0.833565	0.830455	0.832984	#x00000
		m1		9	0.218981	0.217325	0.223103	0.132402	0.135397	0.133486	#x00001+#x00010+#x00100+#x01000+#x10000
		m2		10	0.0664284	0.0646726	0.067395	0.0291089	0.0299989	0.0306241	#x00011+#x00101+#x00110+#x01001+#x01010+#x01100+#x10001+#x10010+#x10100+#x11000
		m3		11	0.0157393	0.0158555	0.0167644	0.00427111	0.00407501	0.00315542	#x00111+#x01011+#x01101+#x01110+#x10011+#x10101+#x10110+#x11001+#x11010+#x11100
		m4		12	0.00239621	0.00193218	0.00250913	0.000463311	2.5501e-05	-7.70923e-06	#x01111+#x10111+#x11011+#x11101+#x11110
		m5		13	0.00062953	-0.000235292	0.000458702	0	0	0	#x11111
His_bm	His(1-6)	m0	His123456	1	0.65609	0.659154					#000000
		m1		2	0.244231	0.252603					#000001+#000010+#000100+#001000+#010000+#100000
		m2		3	0.0613639	0.0640171					#000011+#000101+#000110+#001001+#001010+#001100+#010001+#010010+#010100+#011000+#100001+#100010+#100100+#101000+#110000
		m3		4	0.0228731	0.0178541					#000111+#001011+#001101+#001110+#010011+#010101+#010110+#011001+#011010+#011100+#100011+#100101+#100110+#101001+#101010+#101100+#110001+#110010+#110100+#111000
		m4		5	0.00920931	0.00475009					#001111+#010111+#011011+#011101+#011110+#100111+#101011+#101101+#101110+#110011+#110101+#110110+#111001+#111010+#111100
		m5		6	0.00412152	0.00125422					#011111+#101111+#110111+#111011+#111101+#111110
		m6		7	0.00211046	0.000367782					#111111
Tyr_bm	Tyr(1-2)	m0	Tyr12	1	0.853366	0.854153	0.85456	0.883196	0.883816	0.878786	#00xxxxxxx
		m1		2	0.123158	0.123506	0.124139	0.0976103	0.0982329	0.101067	#10xxxxxxx+#01xxxxxxx
		m2		3	0.0234761	0.0223416	0.0213006	0.0191936	0.0179511	0.0201467	#11xxxxxxx
Glyc_bm	glycerol(1-3)	m0	Glyc123	1	0.819571	0.815881	0.815193	0.859338	0.854761	0.850581	#000
		m1		2	0.142697	0.146516	0.147094	0.113684	0.117434	0.119455	#100+#010+#001
		m2		3	0.0210002	0.0209902	0.0214987	0.0141599	0.0147137	0.0158035	#110+#101+#011
		m3		4	0.0167315	0.0166127	0.0162144	0.012818	0.0130916	0.0141605	#111
	glycerol(2-3) / (1-2)	m0	Glyc23	5	0.872111	0.869924	0.869781	0.901266	0.897641	0.894087	#x00
		m1		6	0.103113	0.105665	0.106136	0.080773	0.0837017	0.0856465	#x01+#10x
		m2		7	0.024776	0.0244106	0.0240822	0.0179612	0.0186575	0.0202662	#x11
St_bm	glucose(1-6)	m0	Gluc123456	1	0.646831	0.646831	0.646831	0.717273	0.712409	0.723175	#000000
		m1		2	0.227214	0.227214	0.227214	0.190355	0.192051	0.186824	#000001+#000010+#000100+#001000+#010000+#100000
		m2		3	0.0628515	0.0628515	0.0628515	0.0425471	0.0427179	0.0416242	#000011+#000101+#000110+#001001+#001010+#001100+#010001+#010010+#010100+#011000+#100001+#100010+#100100+#101000+#110000
		m3		4	0.0317885	0.0317885	0.0317885	0.0230555	0.0244637	0.022488	#000111+#001011+#001101+#001110+#010011+#010101+#010110+#011001+#011010+#011100+#100011+#100101+#100110+#101001+#101010+#101100+#110001+#110010+#110100+#111000
		m4		5	0.00864857	0.00864857	0.00864857	0.00486978	0.00510445	0.00541838	#001111+#010111+#011011+#011101+#011110+#100111+#101011+#101101+#101110+#110011+#110101+#110110+#111001+#111010+#111100
		m5		6	0.00238875	0.00238875	0.00238875	0.00126112	0.00133227	0.00158031	#011111+#101111+#110111+#111011+#111101+#111110
		m6		7	0.0202772	0.0202772	0.0202772	0.0206386	0.0219208	0.0188901	#111111
Ac_p_bm	C18(1-2)	m0	C18_12	1	0.849101	0.846798	0.844872	0.883884	0.881211	0.87811	#00
		m1		2	0.126597	0.128877	0.131018	0.100197	0.102903	0.104278	#01+#10
		m2		3	0.0243021	0.0243246	0.0241099	0.0159189	0.0158862	0.0176125	#11
GLC_bm	sucroseHex(1-6)	m0	Sucrose	1	0.638729	0.644088	0.635173	0.68346	0.681752	0.672138	#000000
		m1		2	0.22962	0.220658	0.225994	0.211538	0.211332	0.215053	#000001+#000010+#000100+#001000+#010000+#100000
		m2		3	0.0609237	0.0575871	0.0612248	0.0460443	0.0475431	0.0502317	#000011+#000101+#000110+#001001+#001010+#001100+#010001+#010010+#010100+#011000+#100001+#100010+#100100+#101000+#110000
		m3		4	0.028247	0.0300301	0.0301024	0.0236593	0.0239011	0.0253895	#000111+#001011+#001101+#001110+#010011+#010101+#010110+#011001+#011010+#011100+#100011+#100101+#100110+#101001+#101010+#101100+#110001+#110010+#110100+#111000
		m4		5	0.00836492	0.00924313	0.0094581	0.00607276	0.00629342	0.00666847	#001111+#010111+#011011+#011101+#011110+#100111+#101011+#101101+#101110+#110011+#110101+#110110+#111001+#111010+#111100
		m5		6	0.00316575	0.00359186	0.00384663	0.00244555	0.00246066	0.002818	#011111+#101111+#110111+#111011+#111101+#111110
		m6		7	0.030949	0.0348021	0.0342014	0.02678	0.0267176	0.0277017	#111111

## Sheet: Table S5
Table S5. Measurement of 13C-enrichment in total frond biomass by Isotope-Ratio Mass Spectrometry. L. gibba fronds were grown with medium glucose consisting of 40% U13C6 glucose (99% 13C) and 60% unlabeled glucose (1.1% natural 13C abundance). Three cultures (A, B, C) were grown for the INS and ONS condition, respectively. Each time four samples were taken and dried for Isotope Ratio MS.
Sample	INS	ONS
A1, atom% 13C	21.8665	14.3357
A2, atom% 13C	22.2503	14.3351
A3, atom% 13C	22.5024	14.8187
A4, atom% 13C	22.9227	14.4495
B1, atom% 13C	20.3405	14.5783
B2, atom% 13C	20.433	14.8849
B3, atom% 13C	20.8679	14.7431
B4, atom% 13C	20.3948	14.643
C1, atom% 13C	20.1142	14.4482
C2, atom% 13C	20.0885	14.4322
C3, atom% 13C	20.0854	14.8915
C4, atom% 13C	20.9642	14.2091

## Sheet: Table S6
Table S6: Definition of carbon flux model with indication of change in gene expression and change in flux.
												MAKER gene annotaion					E2P2 output
model reaction name (order in ftbl file)	reaction stoichiometry	carbon transition	comment	L. gibba gene ID	name	Enzyme Commission number	Inorganic N (INS) condition (Fragments Per Kilobase of transcript per Million mapped reads, FPKM)	Organic N (ONS) condition (Fragments Per Kilobase of transcript per Million mapped reads, FPKM)	fold change in gene expression (ONS/INS), if significant change in gene expression (Table S11)	significant change in flux (Table S10)		name	description	Maker AED score:		name	reaction name (rxn)
vuptU	GLCU = Hex	#ABCDEF > #ABCDEF	uptake labeled glucose	LEMGIv51_A5_018125_1	sugar transport		0.604499	1.61256	n/a	flux decreased		Sucrose transport protein SUT2 (Oryza)	Similar to Sucrose transport protein SUT2 (Oryza)	0.08		Sucrose transport protein SUT2 (SUC4-like protein) (Sucrose permease 2) (Sucrose transporter 2) (OsSUT2) (Sucrose-proton symporter 2)	TRANS-RXN-244
vupt0	C6nat = Hex	#ABCDEF > #ABCDEF	uptake unlabeled glucose				0	0	n/a	flux decreased		n/a	n/a	n/a
				LEMGIv51_A5_011977_1	sugar transport		12.4835	10.1842	n/a	flux decreased		GDP-mannose transporter GONST3 (Arabidopsis)	Similar to GDP-mannose transporter GONST3 (Arabidopsis)	0.46		GDP-mannose transporter GONST3 (Protein GOLGI NUCLEOTIDE SUGAR TRANSPORTER 3)
			vuptU and vupt0 combine to total hexose uptake	LEMGIv51_A5_013411_1	sugar transport		18.3187	22.3842	n/a	flux decreased		Sugar transport protein 13 (Arabidopsis)	Similar to Sugar transport protein 13 (Arabidopsis)	0.16		Sugar transport protein 13 (Hexose transporter 13) (Multicopy suppressor of snf4 deficiency protein 1)
				LEMGIv51_A5_005117_1	sugar transport		5.64785	5.59095	n/a	flux decreased		Sugar transport protein 14 (Arabidopsis)	Similar to Sugar transport protein 14 (Arabidopsis)	0.13		Sugar transport protein 14 (Hexose transporter 14)
				LEMGIv51_A5_004437_1	sugar transport		0.222521	0.0863572	n/a	flux decreased		Sugar transport protein 8 (Arabidopsis)	Similar to Sugar transport protein 8 (Arabidopsis)	0.06		Sugar transport protein 8 (Hexose transporter 8)
vHex_HPc	Hex = HPc	#ABCDEF <> #ABCDEF	this reaction models the net conversion of sucrose and glucose uptakes into cytosolic hexose pools (glucose, fructose)	LEMGIv51_A5_016030_1	Hexokinase	2.7.1.1	19.7006	23.702	n/a	flux decreased		Hexokinase-1 (Nicotiana)	Similar to Hexokinase-1 (Nicotiana)	0.1		Hexokinase-1 (EC 2.7.1.1) (NtHxK1)	HEXOKINASE-RXN
				LEMGIv51_A5_008107_1	Hexokinase	2.7.1.1	25.4016	16.4005	n/a	flux decreased		Hexokinase-4, chloroplastic (Oryza)	Similar to Hexokinase-4, chloroplastic (Oryza)	0.11		Hexokinase-4, chloroplastic (EC 2.7.1.1) (Hexokinase II)	HEXOKINASE-RXN
				LEMGIv51_A5_004492_1	Hexokinase	2.7.1.1	11.4928	8.73943	n/a	flux decreased		Protein of unknown function	Protein of unknown function	0.2		N-acetyl-D-glucosamine kinase (N-acetylglucosamine kinase) (EC 2.7.1.59) (GlcNAc kinase)	HEXOKINASE-RXN
				LEMGIv51_A5_004804_1	Hexokinase	2.7.1.1	47.8955	30.3916	n/a	flux decreased		Hexokinase-3 (Oryza)	Similar to Hexokinase-3 (Oryza)	0.34		Hexokinase-3 (EC 2.7.1.1) (Hexokinase-8)	HEXOKINASE-RXN
				LEMGIv51_A5_010961_1	Hexokinase	2.7.1.1	13.6578	16.0134	n/a	flux decreased		Protein of unknown function	Protein of unknown function	0.26		Lactation elevated protein 1	HEXOKINASE-RXN
				LEMGIv51_A5_009196_1	Fructokinase	2.7.1.4	18.6276	17.9129	n/a	flux decreased		Probable fructokinase-4 (Arabidopsis)	Similar to Probable fructokinase-4 (Arabidopsis)	0.02		5-dehydro-2-deoxygluconokinase (EC 2.7.1.92) (2-deoxy-5-keto-D-gluconate kinase) (DKG kinase)	FRUCTOKINASE-RXN
				LEMGIv51_A5_014747_1	Fructokinase	2.7.1.4	34.9184	47.3301	n/a	flux decreased		Fructokinase-2 (Solanum)	Similar to Fructokinase-2 (Solanum)	0.02		Fructokinase-like 2, chloroplastic (pfkB-type carbohydrate kinase family protein 1)	FRUCTOKINASE-RXN
				LEMGIv51_A5_015922_1	Fructokinase	2.7.1.4	17.0489	18.0193	n/a	flux decreased		Probable fructokinase-4 (Arabidopsis)	Similar to Probable fructokinase-4 (Arabidopsis)	0.07		Fructokinase-like 1, chloroplastic (PEP-associated protein 6) (pfkB-type carbohydrate kinase family protein 2)	FRUCTOKINASE-RXN
				LEMGIv51_A5_006273_1	Fructokinase	2.7.1.4	14.112	16.7199	n/a	flux decreased		Probable fructokinase-3 (Arabidopsis)	Similar to Probable fructokinase-3 (Arabidopsis)	0.4		Probable fructokinase-3 (EC 2.7.1.4)	FRUCTOKINASE-RXN
				LEMGIv51_A5_016795_1	Fructokinase	2.7.1.4	8.6603	15.0534	n/a	flux decreased		Fructokinase-2 (Oryza)	Similar to Fructokinase-2 (Oryza)	0.1		Fructokinase-2 (EC 2.7.1.4) (Fructokinase II) (OsFKII)	FRUCTOKINASE-RXN
				LEMGIv51_A5_009124_1	Fructokinase	2.7.1.4	27.75	36.709	n/a	flux decreased		Putative fructokinase-5 (Arabidopsis)	Similar to Putative fructokinase-5 (Arabidopsis)	0.18		Probable fructokinase-6, chloroplastic (EC 2.7.1.4)	FRUCTOKINASE-RXN
vuptGln	C5nat = Gln	#ABCDE > #ABCDE	uptake unlabeled glutamine				0	0	n/a	flux increased		n/a	n/a	n/a
vG6PDH_c	HPc > CO2 + RuPc	#ABCDEF > #A + #BCDEF	glucose 6-phosphate dehydrogenase				0	0	n/a	n/a		n/a	n/a	n/a
				LEMGIv51_A5_014558_1	Glucose-6-phosphate dehydrogenase (NADP(+))	1.1.1.49	31.4505	34.7991	n/a	n/a		Glucose-6-phosphate 1-dehydrogenase, cytoplasmic isoform 2 (Arabidopsis)	Similar to Glucose-6-phosphate 1-dehydrogenase, cytoplasmic isoform 2 (Arabidopsis)	0.3		Glucose-6-phosphate 1-dehydrogenase, cytoplasmic isoform 2 (EC 1.1.1.49) (G6PDH6) (G6PD6)	GLU6PDEHYDROG-RXN
				LEMGIv51_A5_008549_1	Glucose-6-phosphate dehydrogenase (NADP(+))	1.1.1.49	78.7324	58.977	n/a	n/a		Glucose-6-phosphate 1-dehydrogenase 4, chloroplastic (Arabidopsis)	Similar to Glucose-6-phosphate 1-dehydrogenase 4, chloroplastic (Arabidopsis)	0.4		Glucose-6-phosphate 1-dehydrogenase 4, chloroplastic (G6PD4) (G6PDH4) (EC 1.1.1.49)	GLU6PDEHYDROG-RXN
			6-phosphogluconolactonase	LEMGIv51_A5_014746_1	6-phosphogluconolactonase	3.1.1.31	20.1918	24.8222	n/a	n/a		Probable 6-phosphogluconolactonase 2 (Oryza)	Similar to Probable 6-phosphogluconolactonase 2 (Oryza)	0.1		Probable 6-phosphogluconolactonase 2 (6PGL 2) (EC 3.1.1.31)	6PGLUCONOLACT-RXN
			6-phosphogluconate dehydrogenase	LEMGIv51_A5_014230_1	Phosphogluconate dehydrogenase (NADP(+)-dependent, decarboxylating)	1.1.1.44	17.2846	13.3374	n/a	n/a		6-phosphogluconate dehydrogenase, decarboxylating 3 (Arabidopsis)	Similar to 6-phosphogluconate dehydrogenase, decarboxylating 3 (Arabidopsis)	0.16		6-phosphogluconate dehydrogenase, decarboxylating 3 (EC 1.1.1.44)	RXN-9952
				LEMGIv51_A5_002307_1	Phosphogluconate dehydrogenase (NADP(+)-dependent, decarboxylating)	1.1.1.44	0	0	n/a	n/a		Protein of unknown function	Protein of unknown function	0.64		6-phosphogluconate dehydrogenase, decarboxylating 3 (EC 1.1.1.44)	RXN-9952
				LEMGIv51_A5_002308_1	Phosphogluconate dehydrogenase (NADP(+)-dependent, decarboxylating)	1.1.1.44	0	0	n/a	n/a		6-phosphogluconate dehydrogenase, decarboxylating 3 (Arabidopsis)	Similar to 6-phosphogluconate dehydrogenase, decarboxylating 3 (Arabidopsis)	0.41		6-phosphogluconate dehydrogenase, decarboxylating 3 (EC 1.1.1.44)	RXN-9952
				LEMGIv51_A5_002306_1	Phosphogluconate dehydrogenase (NADP(+)-dependent, decarboxylating)	1.1.1.44	0	0	n/a	n/a		6-phosphogluconate dehydrogenase, decarboxylating 3 (Arabidopsis)	Similar to 6-phosphogluconate dehydrogenase, decarboxylating 3 (Arabidopsis)	0.2		6-phosphogluconate dehydrogenase, decarboxylating 3 (EC 1.1.1.44)	RXN-9952
vG6PDH_p	HPp > CO2 + RuPp	#ABCDEF > #A + #BCDEF	glucose-6-phosphate dehydrogenase	LEMGIv51_A5_008548_1	Glucose-6-phosphate dehydrogenase (NADP(+))	1.1.1.49	16.2595	15.1637	n/a	n/a		Glucose-6-phosphate 1-dehydrogenase 4, chloroplastic (Arabidopsis)	Similar to Glucose-6-phosphate 1-dehydrogenase 4, chloroplastic (Arabidopsis)	0.21		Glucose-6-phosphate 1-dehydrogenase 4, chloroplastic (G6PD4) (G6PDH4) (EC 1.1.1.49)	GLU6PDEHYDROG-RXN
				LEMGIv51_A5_008439_1	Glucose-6-phosphate dehydrogenase (NADP(+))	1.1.1.49	5.97355	12.3327	n/a	n/a		Glucose-6-phosphate 1-dehydrogenase, chloroplastic (Solanum)	Similar to Glucose-6-phosphate 1-dehydrogenase, chloroplastic (Solanum)	0.45		Glucose-6-phosphate 1-dehydrogenase, chloroplastic (G6PD) (EC 1.1.1.49)	GLU6PDEHYDROG-RXN
				LEMGIv51_A5_015264_1	Glucose-6-phosphate dehydrogenase (NADP(+))	1.1.1.49	81.6211	25.3922	n/a	n/a		Glucose-6-phosphate 1-dehydrogenase 2, chloroplastic (Arabidopsis)	Similar to Glucose-6-phosphate 1-dehydrogenase 2, chloroplastic (Arabidopsis)	0.08		Glucose-6-phosphate 1-dehydrogenase 2, chloroplastic (G6PD2) (G6PDH2) (EC 1.1.1.49)	GLU6PDEHYDROG-RXN
				LEMGIv51_A5_008438_1	Glucose-6-phosphate dehydrogenase (NADP(+))	1.1.1.49	20.3597	25.4733	n/a	n/a		Glucose-6-phosphate 1-dehydrogenase, chloroplastic (Solanum)	Similar to Glucose-6-phosphate 1-dehydrogenase, chloroplastic (Solanum)	0.32		Glucose-6-phosphate 1-dehydrogenase, chloroplastic (G6PD) (EC 1.1.1.49)	GLU6PDEHYDROG-RXN
			6-phosphogluconolactonase	LEMGIv51_A5_021962_1	6-phosphogluconolactonase	3.1.1.31	17.2326	20.7109	n/a	n/a		Probable 6-phosphogluconolactonase 4, chloroplastic (Oryza)	Similar to Probable 6-phosphogluconolactonase 4, chloroplastic (Oryza)	0.04		Probable 6-phosphogluconolactonase 4, chloroplastic (6PGL 4) (EC 3.1.1.31)	6PGLUCONOLACT-RXN
			phosphogluconate dehydrogenase (decarboxylating)	LEMGIv51_A5_005055_1	Phosphogluconate dehydrogenase (NADP(+)-dependent, decarboxylating)	1.1.1.44	159.153	5.08251	0.0312001	n/a		6-phosphogluconate dehydrogenase, decarboxylating 1, chloroplastic (Arabidopsis)	Similar to 6-phosphogluconate dehydrogenase, decarboxylating 1, chloroplastic (Arabidopsis)	0.02		6-phosphogluconate dehydrogenase, decarboxylating 1, chloroplastic (EC 1.1.1.44)	RXN-9952
				LEMGIv51_A5_006726_1	Phosphogluconate dehydrogenase (NADP(+)-dependent, decarboxylating)	1.1.1.44	66.7794	69.4207	n/a	n/a		6-phosphogluconate dehydrogenase, decarboxylating 1, chloroplastic (Arabidopsis)	Similar to 6-phosphogluconate dehydrogenase, decarboxylating 1, chloroplastic (Arabidopsis)	0.07		6-phosphogluconate dehydrogenase, decarboxylating 1, chloroplastic (EC 1.1.1.44)	RXN-9952
vTK1_c	XPc + RPc = SPc + TPc	#ABCDE + #abcde <> #ABabcde + #CDE	transketolase		Transketolase	2.2.1.1	N/A	N/A	n/a	n/a						Transketolase
vTA_c	TPc + SPc = EPc + HPc	#ABC + #abcdefg <> #defg + #abcABC	transaldolase		Transaldolase	2.2.1.2	N/A	N/A	n/a	n/a						Transaldolase
vTK2_c	XPc + EPc = TPc + HPc	#ABCDE + #abcd <> #CDE + #ABabcd	transketolase		Transketolase	2.2.1.1	N/A	N/A	n/a	n/a						Transketolase
vPPiso_c	RuPc = RPc	#ABCDE <> #ABCDE	ribose-5-phosphate isomerase	LEMGIv51_A5_018279_1	Ribose-5-phosphate isomerase	5.3.1.6	15.0361	20.8911	n/a	n/a		Probable ribose-5-phosphate isomerase 2 (Arabidopsis)	Similar to Probable ribose-5-phosphate isomerase 2 (Arabidopsis)	0.08		Probable ribose-5-phosphate isomerase	RIB5PISOM-RXN
vPPepi_c	RuPc = XPc	#ABCDE <> #ABCDE	ribulose-phosphate 3-epimerase	LEMGIv51_A5_003887_1	Ribulose-phosphate 3-epimerase	5.1.3.1	9.20566	5.92326	n/a	n/a		Ribulose-phosphate 3-epimerase, cytoplasmic isoform (Oryza)	Similar to Ribulose-phosphate 3-epimerase, cytoplasmic isoform (Oryza)	0.42		Ribulose-phosphate 3-epimerase, cytoplasmic isoform (EC 5.1.3.1) (Cyt-RPEase) (Pentose-5-phosphate 3-epimerase) (PPE) (RPEcyt) (Ribulose-5-phosphate-epimerase)	RIBULP3EPIM-RXN
				LEMGIv51_A5_003886_1	Ribulose-phosphate 3-epimerase	5.1.3.1	25.5629	24.3771	n/a	n/a		Ribulose-phosphate 3-epimerase, cytoplasmic isoform (Oryza)	Similar to Ribulose-phosphate 3-epimerase, cytoplasmic isoform (Oryza)	0.31		Ribulose-phosphate 3-epimerase, cytoplasmic isoform (EC 5.1.3.1) (Cyt-RPEase) (Pentose-5-phosphate 3-epimerase) (PPE) (RPEcyt) (Ribulose-5-phosphate-epimerase)	RIBULP3EPIM-RXN
vPPepi_p	RuPp = XPp	#ABCDE <> #ABCDE	ribulose-phosphate 3-epimerase	LEMGIv51_A5_001012_1	Ribulose-phosphate 3-epimerase	5.1.3.1	606.711	689.323	n/a	n/a		Ribulose-phosphate 3-epimerase, chloroplastic (Fragment) (Solanum)	Similar to Ribulose-phosphate 3-epimerase, chloroplastic (Fragment) (Solanum)	0.14		Ribulose-phosphate 3-epimerase, chloroplastic (EC 5.1.3.1) (Pentose-5-phosphate 3-epimerase) (PPE) (R5P3E) (RPE) (Fragment)	RIBULP3EPIM-RXN
vAldo_c	HPc = TPc + TPc	#ABCDEF <> #CBA + #DEF	6-phosphofructokinase	LEMGIv51_A5_001177_1	6-phosphofructokinase	2.7.1.11	26.2914	28.7891	n/a	n/a		6-phosphofructokinase 3 (Arabidopsis)	Similar to 6-phosphofructokinase 3 (Arabidopsis)	0.28		ATP-dependent 6-phosphofructokinase 3 (ATP-PFK 3) (Phosphofructokinase 3) (EC 2.7.1.11) (Phosphohexokinase 3)	6PFRUCTPHOS-RXN
				LEMGIv51_A5_007983_1	6-phosphofructokinase	2.7.1.11	10.4642	9.67814	n/a	n/a		6-phosphofructokinase 7 (Arabidopsis)	Similar to 6-phosphofructokinase 7 (Arabidopsis)	0.32		ATP-dependent 6-phosphofructokinase 7 (ATP-PFK 7) (Phosphofructokinase 7) (EC 2.7.1.11) (Phosphohexokinase 7)	6PFRUCTPHOS-RXN
				LEMGIv51_A5_005085_1	6-phosphofructokinase	2.7.1.11	15.3557	21.0107	n/a	n/a		6-phosphofructokinase 3 (Arabidopsis)	Similar to 6-phosphofructokinase 3 (Arabidopsis)	0.33		ATP-dependent 6-phosphofructokinase 3 (ATP-PFK 3) (Phosphofructokinase 3) (EC 2.7.1.11) (Phosphohexokinase 3)	6PFRUCTPHOS-RXN
				LEMGIv51_A5_004877_1	6-phosphofructokinase	2.7.1.11	2.11218	2.47112	n/a	n/a		6-phosphofructokinase 2 (Arabidopsis)	Similar to 6-phosphofructokinase 2 (Arabidopsis)	0.04		ATP-dependent 6-phosphofructokinase 2 (ATP-PFK 2) (Phosphofructokinase 2) (EC 2.7.1.11) (Phosphohexokinase 2)	6PFRUCTPHOS-RXN
			pyrophosphate-dependent phosphofructokinase	LEMGIv51_A5_019154_1	Diphosphate--fructose-6-phosphate 1-phosphotransferase	2.7.1.90	45.5136	76.5797	n/a	n/a		Pyrophosphate--fructose 6-phosphate 1-phosphotransferase subunit beta 1 (Arabidopsis)	Similar to Pyrophosphate--fructose 6-phosphate 1-phosphotransferase subunit beta 1 (Arabidopsis)	0.27		Pyrophosphate--fructose 6-phosphate 1-phosphotransferase subunit beta 1 (PFP 1) (EC 2.7.1.90) (6-phosphofructokinase, pyrophosphate dependent 1) (PPi-PFK 1) (Pyrophosphate-dependent 6-phosphofructose-1-kinase 1)	2.7.1.90-RXN
				LEMGIv51_A5_021906_1	Diphosphate--fructose-6-phosphate 1-phosphotransferase	2.7.1.90	43.1901	58.8409	n/a	n/a		Pyrophosphate--fructose 6-phosphate 1-phosphotransferase subunit alpha (Ricinus)	Similar to Pyrophosphate--fructose 6-phosphate 1-phosphotransferase subunit alpha (Ricinus)	0.13		Pyrophosphate--fructose 6-phosphate 1-phosphotransferase subunit alpha (PFP) (6-phosphofructokinase, pyrophosphate dependent) (PPi-PFK) (Pyrophosphate-dependent 6-phosphofructose-1-kinase)	2.7.1.90-RXN
			fructose-bisphosphate aldolase	LEMGIv51_A5_011251_1	Fructose-bisphosphate aldolase	4.1.2.13	9.8157	9.39063	n/a	n/a		Probable 3-hydroxyisobutyrate dehydrogenase-like 1, mitochondrial (Arabidopsis)	Similar to Probable 3-hydroxyisobutyrate dehydrogenase-like 1, mitochondrial (Arabidopsis)	0.36		Uncharacterized oxidoreductase YgbJ (EC 1.1.-.-)	F16ALDOLASE-RXN
				LEMGIv51_A5_002427_1	Fructose-bisphosphate aldolase	4.1.2.13	221.644	261.116	n/a	n/a		Fructose-bisphosphate aldolase cytoplasmic isozyme (Oryza)	Similar to Fructose-bisphosphate aldolase cytoplasmic isozyme (Oryza)	0.28		Fructose-bisphosphate aldolase 1, cytoplasmic (EC 4.1.2.13) (Cytoplasmic aldolase) (cALD) (Gravity-specific protein GSC 233)	F16ALDOLASE-RXN
				LEMGIv51_A5_003048_1	Fructose-bisphosphate aldolase	4.1.2.13	5.75257	1.66	n/a	n/a		Fructose-bisphosphate aldolase cytoplasmic isozyme (Oryza)	Similar to Fructose-bisphosphate aldolase cytoplasmic isozyme (Oryza)	0.14		Fructose-bisphosphate aldolase 6, cytosolic (AtFBA6) (EC 4.1.2.13) (Cytosolic aldolase 2) (cAld2)	F16ALDOLASE-RXN
			Fructose-1,6-bisphosphatase	LEMGIv51_A5_013283_1	Fructose-1,6-bisphosphatase	3.1.3.11	18.6751	23.69	n/a	n/a		Fructose-1,6-bisphosphatase, cytosolic (Oryza)	Similar to Fructose-1,6-bisphosphatase, cytosolic (Oryza)	0.46		Fructose-1,6-bisphosphatase, cytosolic (FBPase) (EC 3.1.3.11) (D-fructose-1,6-bisphosphate 1-phosphohydrolase)
				LEMGIv51_A5_013282_1	Fructose-1,6-bisphosphatase	3.1.3.11	24.6123	45.5931	n/a	n/a		Fructose-1,6-bisphosphatase, cytosolic (Beta)	Similar to Fructose-1,6-bisphosphatase, cytosolic (Beta)	0.07		Fructose-1,6-bisphosphatase, cytosolic (FBPase) (EC 3.1.3.11) (D-fructose-1,6-bisphosphate 1-phosphohydrolase)
				LEMGIv51_A5_007278_1	Fructose-1,6-bisphosphatase	3.1.3.11	114.408	151.147	n/a	n/a		Fructose-1,6-bisphosphatase, cytosolic (Oryza)	Similar to Fructose-1,6-bisphosphatase, cytosolic (Oryza)	0.08		Fructose-1,6-bisphosphatase, cytosolic (FBPase) (EC 3.1.3.11) (D-fructose-1,6-bisphosphate 1-phosphohydrolase)
			triose phosphate pools	LEMGIv51_A5_006037_1	Triose-phosphate isomerase	5.3.1.1	222.774	258.773	n/a	n/a		Triosephosphate isomerase, cytosolic (Arabidopsis)	Similar to Triosephosphate isomerase, cytosolic (Arabidopsis)	0.13		Triosephosphate isomerase, cytosolic (TIM) (Triose-phosphate isomerase) (EC 5.3.1.1)	TRIOSEPISOMERIZATION-RXN
vAldo_p	HPp = TPp + TPp	#ABCDEF <> #CBA + #DEF	6-phosphofructokinase	LEMGIv51_A5_004972_1	6-phosphofructokinase	2.7.1.11	7.42933	6.98715	n/a	n/a		6-phosphofructokinase 5, chloroplastic (Arabidopsis)	Similar to 6-phosphofructokinase 5, chloroplastic (Arabidopsis)	0.2		ATP-dependent 6-phosphofructokinase 5, chloroplastic (ATP-PFK 5) (Phosphofructokinase 5) (EC 2.7.1.11) (Phosphohexokinase 5)	6PFRUCTPHOS-RXN
			fructose-bisphosphate aldolase	LEMGIv51_A5_001529_1	Fructose-bisphosphate aldolase	4.1.2.13	1557.15	1429.28	n/a	n/a		Probable fructose-bisphosphate aldolase 2, chloroplastic (Arabidopsis)	Similar to Probable fructose-bisphosphate aldolase 2, chloroplastic (Arabidopsis)	0.2		Fructose-bisphosphate aldolase 2, chloroplastic (AtFBA2) (EC 4.1.2.13)	F16ALDOLASE-RXN
				LEMGIv51_A5_007585_1	Fructose-bisphosphate aldolase	4.1.2.13	214.939	230.929	n/a	n/a		Probable fructose-bisphosphate aldolase 2, chloroplastic (Arabidopsis)	Similar to Probable fructose-bisphosphate aldolase 2, chloroplastic (Arabidopsis)	0.05		Fructose-bisphosphate aldolase 2, chloroplastic (AtFBA2) (EC 4.1.2.13)	F16ALDOLASE-RXN
				LEMGIv51_A5_011353_1	Fructose-bisphosphate aldolase	4.1.2.13	31.5862	36.647	n/a	n/a		Protein of unknown function	Protein of unknown function	0.48		Fructose-bisphosphate aldolase 1, chloroplastic (EC 4.1.2.13) (Fragment)	F16ALDOLASE-RXN
			Fructose-1,6-bisphosphatase	LEMGIv51_A5_006045_1	Fructose-1,6-bisphosphatase	3.1.3.11	53.6403	56.0363	n/a	n/a		Fructose-1,6-bisphosphatase, chloroplastic (Oryza)	Similar to Fructose-1,6-bisphosphatase, chloroplastic (Oryza)	0.02		Fructose-1,6-bisphosphatase, chloroplastic (FBPase) (EC 3.1.3.11) (D-fructose-1,6-bisphosphate 1-phosphohydrolase)
				LEMGIv51_A5_006711_1	Fructose-1,6-bisphosphatase	3.1.3.11	14.8727	14.5526	n/a	n/a		Fructose-1,6-bisphosphatase, chloroplastic (Brassica)	Similar to Fructose-1,6-bisphosphatase, chloroplastic (Brassica)	0.03		Fructose-1,6-bisphosphatase, chloroplastic (FBPase) (EC 3.1.3.11) (D-fructose-1,6-bisphosphate 1-phosphohydrolase)
			triose phosphate pools	LEMGIv51_A5_004745_1	Triose-phosphate isomerase	5.3.1.1	189.278	191.354	n/a	n/a		Triosephosphate isomerase, chloroplastic (Spinacia)	Similar to Triosephosphate isomerase, chloroplastic (Spinacia)	0.13		Triosephosphate isomerase, chloroplastic (TIM) (Triose-phosphate isomerase) (EC 5.3.1.1)	TRIOSEPISOMERIZATION-RXN
vGAPDH_c	TPc = PGAc	#ABC <> #ABC	GAP-dehydrogenase, phospho glycerokinase, cytosol	LEMGIv51_A5_021575_1	Glyceraldehyde-3-phosphate dehydrogenase (NADP(+))	1.2.1.9	138.885	201.641	n/a	flux reversed		NADP-dependent glyceraldehyde-3-phosphate dehydrogenase (Triticum)	Similar to NADP-dependent glyceraldehyde-3-phosphate dehydrogenase (Triticum)	0.12		NADP-dependent glyceraldehyde-3-phosphate dehydrogenase (EC 1.2.1.9) (Glyceraldehyde-3-phosphate dehydrogenase [NADP(+)]) (Non-phosphorylating glyceraldehyde 3-phosphate dehydrogenase) (Triosephosphate dehydrogenase)	1.2.1.9-RXN
				LEMGIv51_A5_001748_1	Glyceraldehyde-3-phosphate dehydrogenase (phosphorylating)	1.2.1.12	207.684	297.45	n/a	flux reversed		Glyceraldehyde-3-phosphate dehydrogenase 2, cytosolic (Oryza)	Similar to Glyceraldehyde-3-phosphate dehydrogenase 2, cytosolic (Oryza)	0.27		Glyceraldehyde-3-phosphate dehydrogenase 2, cytosolic (EC 1.2.1.12)	GAPOXNPHOSPHN-RXN
				LEMGIv51_A5_001746_1	Glyceraldehyde-3-phosphate dehydrogenase (phosphorylating)	1.2.1.12	13.505	13.8405	n/a	flux reversed		Glyceraldehyde-3-phosphate dehydrogenase 2, cytosolic (Oryza)	Similar to Glyceraldehyde-3-phosphate dehydrogenase 2, cytosolic (Oryza)	0.22		Glyceraldehyde-3-phosphate dehydrogenase 2, cytosolic (EC 1.2.1.12)	GAPOXNPHOSPHN-RXN
				LEMGIv51_A5_005369_1	Phosphoglycerate kinase	2.7.2.3	141.539	169.924	n/a	flux reversed		Phosphoglycerate kinase, cytosolic (Nicotiana)	Similar to Phosphoglycerate kinase, cytosolic (Nicotiana)	0.33		Phosphoglycerate kinase, cytosolic (EC 2.7.2.3)	PHOSGLYPHOS-RXN
vGAPDH_p	TPp = PGAp	#ABC <> #ABC	glyceraldehyde-3-phosphate dehydrogenase	LEMGIv51_A5_008481_1	Glyceraldehyde-3-phosphate dehydrogenase (NADP(+)) (phosphorylating)	1.2.1.13	461.803	598.649	n/a	n/a		Glyceraldehyde-3-phosphate dehydrogenase GAPA1, chloroplastic (Arabidopsis)	Similar to Glyceraldehyde-3-phosphate dehydrogenase GAPA1, chloroplastic (Arabidopsis)	0.47		Glyceraldehyde-3-phosphate dehydrogenase GAPA1, chloroplastic (EC 1.2.1.13) (NADP-dependent glyceraldehydephosphate dehydrogenase A subunit 1)	GAPOXNPHOSPHN-RXN
				LEMGIv51_A5_002839_1	Glyceraldehyde-3-phosphate dehydrogenase (NADP(+)) (phosphorylating)	1.2.1.13	792.075	874.467	n/a	n/a		Glyceraldehyde-3-phosphate dehydrogenase GAPB, chloroplastic (Arabidopsis)	Similar to Glyceraldehyde-3-phosphate dehydrogenase GAPB, chloroplastic (Arabidopsis)	0.35		Glyceraldehyde-3-phosphate dehydrogenase GAPB, chloroplastic (EC 1.2.1.13) (NADP-dependent glyceraldehydephosphate dehydrogenase B)	1.2.1.13-RXN
				LEMGIv51_A5_008480_1	Glyceraldehyde-3-phosphate dehydrogenase (NADP(+)) (phosphorylating)	1.2.1.13	454.017	667.847	n/a	n/a		Glyceraldehyde-3-phosphate dehydrogenase A, chloroplastic (Spinacia)	Similar to Glyceraldehyde-3-phosphate dehydrogenase A, chloroplastic (Spinacia)	0.29		Glyceraldehyde-3-phosphate dehydrogenase A, chloroplastic (EC 1.2.1.13) (NADP-dependent glyceraldehydephosphate dehydrogenase subunit A)	1.2.1.13-RXN
				LEMGIv51_A5_005349_1	Glyceraldehyde-3-phosphate dehydrogenase (phosphorylating)	1.2.1.12	14.3809	17.6438	n/a	n/a		Glyceraldehyde-3-phosphate dehydrogenase GAPCP2, chloroplastic (Arabidopsis)	Similar to Glyceraldehyde-3-phosphate dehydrogenase GAPCP2, chloroplastic (Arabidopsis)	0.39		Glyceraldehyde-3-phosphate dehydrogenase GAPCP2, chloroplastic (EC 1.2.1.12) (Glyceraldehyde-3-phosphate dehydrogenase of plastid 2) (NAD-dependent glyceraldehydephosphate dehydrogenase chloroplastic 2)
			phosphoglycerate kinase	LEMGIv51_A5_005366_1	Phosphoglycerate kinase	2.7.2.3	931.615	1277.27	n/a	n/a		Phosphoglycerate kinase, chloroplastic (Nicotiana)	Similar to Phosphoglycerate kinase, chloroplastic (Nicotiana)	0.13		Phosphoglycerate kinase, chloroplastic (EC 2.7.2.3)	PHOSGLYPHOS-RXN
				LEMGIv51_A5_001632_1	Phosphoglycerate kinase	2.7.2.3	1.34177	2.58033	n/a	n/a		Phosphoglycerate kinase, chloroplastic (Chlamydomonas)	Similar to Phosphoglycerate kinase, chloroplastic (Chlamydomonas)	0.18		Phosphoglycerate kinase (EC 2.7.2.3)	PHOSGLYPHOS-RXN
				LEMGIv51_A5_016194_1	Phosphoglycerate kinase	2.7.2.3	0.670709	0.418669	n/a	n/a		Protein of unknown function	Protein of unknown function	0.27		2-phosphoglycerate kinase (2PGK) (EC 2.7.2.-)
vPGM_c	PGAc = PEPc	#ABC <> #ABC	phospho-glycerate mutase, enolase, cytosol	LEMGIv51_A5_011509_1	Phosphoglycerate mutase (2,3-diphosphoglycerate-independent)	5.4.2.12	73.5502	89.5578	n/a	flux reversed		2,3-bisphosphoglycerate-independent phosphoglycerate mutase (Mesembryanthemum)	Similar to 2,3-bisphosphoglycerate-independent phosphoglycerate mutase (Mesembryanthemum)	0.11		2,3-bisphosphoglycerate-independent phosphoglycerate mutase (BPG-independent PGAM) (Phosphoglyceromutase) (EC 5.4.2.12) (PGAM-I)	3PGAREARR-RXN
				LEMGIv51_A5_002616_1	Phosphoglycerate mutase (2,3-diphosphoglycerate-independent)	5.4.2.12	32.2912	30.7817	n/a	flux reversed		Protein of unknown function	Protein of unknown function	0.1		2,3-bisphosphoglycerate-independent phosphoglycerate mutase 1 (BPG-independent PGAM 1) (Phosphoglyceromutase 1) (aPGAM 1) (EC 5.4.2.12)	3PGAREARR-RXN
				LEMGIv51_A5_003302_1	Phosphopyruvate hydratase	4.2.1.11	18.7562	24.7366	n/a	flux reversed		Cytosolic enolase 3 (Arabidopsis)	Similar to Cytosolic enolase 3 (Arabidopsis)	0.16		Cytosolic enolase 3 (EC 4.2.1.11) (2-phospho-D-glycerate hydro-lyase 3) (2-phosphoglycerate dehydratase 3)	2PGADEHYDRAT-RXN
				LEMGIv51_A5_003636_1	Phosphopyruvate hydratase	4.2.1.11	388.58	542.385	n/a	flux reversed		Enolase 2 (Zea)	Similar to Enolase 2 (Zea)	0.19		Enolase 2 (EC 4.2.1.11) (2-phospho-D-glycerate hydro-lyase 2) (2-phosphoglycerate dehydratase 2)	2PGADEHYDRAT-RXN
vPGM_p	PGAp = PEPp	#ABC <> #ABC	phosphoglycerate mutase	LEMGIv51_A5_015808_1	Phosphoglycerate mutase (2,3-diphosphoglycerate-dependent)	5.4.2.11	6.99229	9.13732	n/a	n/a		Protein of unknown function	Protein of unknown function	0.23		2,3-bisphosphoglycerate-dependent phosphoglycerate mutase (BPG-dependent PGAM) (PGAM) (Phosphoglyceromutase) (dPGM) (EC 5.4.2.11)	RXN-15513
				LEMGIv51_A5_009134_1	Phosphoglycerate mutase (2,3-diphosphoglycerate-dependent)	5.4.2.11	4.24592	1.75037	n/a	n/a		Protein of unknown function	Protein of unknown function	0.01		Phosphoglycerate mutase-like protein AT74 (At-74)	RXN-15513
				LEMGIv51_A5_015244_1	Phosphoglycerate mutase (2,3-diphosphoglycerate-dependent)	5.4.2.11	50.8212	44.5969	n/a	n/a		Protein of unknown function	Protein of unknown function	0.01		2,3-bisphosphoglycerate-dependent phosphoglycerate mutase (BPG-dependent PGAM) (PGAM) (Phosphoglyceromutase) (dPGM) (EC 5.4.2.11)	RXN-15513
			phosphopyruvate hydratase	LEMGIv51_A5_000442_1	Phosphopyruvate hydratase	4.2.1.11	6.53401	5.92303	n/a	n/a		Enolase 1, chloroplastic (Arabidopsis)	Similar to Enolase 1, chloroplastic (Arabidopsis)	0.11		Enolase 1, chloroplastic (EC 4.2.1.11) (2-phospho-D-glycerate hydro-lyase 1) (2-phosphoglycerate dehydratase 1)	2PGADEHYDRAT-RXN
vGPT	HPc = HPp	#ABCDEF <> #ABCDEF	glucose 6-phosphate translocator	LEMGIv51_A5_001996_1	Glucose-6-phosphate/phosphate translocator		152.813	43.864	n/a	n/a		Glucose-6-phosphate/phosphate translocator 1, chloroplastic (Arabidopsis)	Similar to Glucose-6-phosphate/phosphate translocator 1, chloroplastic (Arabidopsis)	0.1		Glucose-6-phosphate/phosphate translocator
				LEMGIv51_A5_012330_1	Glucose-6-phosphate/phosphate translocator		11.5763	12.8949	n/a	n/a		Glucose-6-phosphate/phosphate translocator 1, chloroplastic (Arabidopsis)	Similar to Glucose-6-phosphate/phosphate translocator 1, chloroplastic (Arabidopsis)	0.21		Glucose-6-phosphate/phosphate translocator 1, chloroplastic
vTPT	TPc = TPp	#ABC <> #ABC	triose phosphate translocator	LEMGIv51_A5_021619_1	Triose phosphate/phosphate translocator		290.932	379.007	n/a	n/a		Triose phosphate/phosphate translocator, chloroplastic (Solanum)	Similar to Triose phosphate/phosphate translocator, chloroplastic (Solanum)	0.48		Triose phosphate/phosphate translocator
vPPT	PEPc = PEPp	#ABC <> #ABC	phosphoenol pyruvate translocator	LEMGIv51_A5_011844_1	Phosphoenolpyruvate/phosphate translocator		221.878	308.715	n/a	flux reversal		Phosphoenolpyruvate/phosphate translocator 2, chloroplastic (Oryza)	Similar to Phosphoenolpyruvate/phosphate translocator 2, chloroplastic (Oryza)	0.16		Phosphoenolpyruvate/phosphate translocator 2, chloroplastic (OsPPT2)
vTK1_p	XPp + RPp = SPp + TPp	#ABCDE + #abcde <> #ABabcde + #CDE	transketolase	LEMGIv51_A5_006445_1	Transketolase	2.2.1.1	507.655	565.774	n/a	n/a		Transketolase, chloroplastic (Zea)	Similar to Transketolase, chloroplastic (Zea)	0.06		Transketolase, chloroplastic (TK) (EC 2.2.1.1)	1TRANSKETO-RXN
				LEMGIv51_A5_017458_1	Transketolase	2.2.1.1	3.38078	0.565893	n/a	n/a		Transketolase-2, chloroplastic (Arabidopsis)	Similar to Transketolase-2, chloroplastic (Arabidopsis)	0.06		Transketolase-2, chloroplastic (TK) (EC 2.2.1.1)	1TRANSKETO-RXN
				LEMGIv51_A5_017459_1	Transketolase	2.2.1.1	7.15291	1.15161	0.160626	n/a		Transketolase, chloroplastic (Zea)	Similar to Transketolase, chloroplastic (Zea)	0.29		Transketolase, chloroplastic (TK) (EC 2.2.1.1)	1TRANSKETO-RXN
vTA_p	TPp + SPp = EPp + HPp	#ABC + #abcdefg <> #defg + #abcABC	transaldolase	LEMGIv51_A5_004221_1	Transaldolase	2.2.1.2	66.8944	67.934	n/a	n/a		Protein of unknown function	Protein of unknown function	0.19		Transaldolase (EC 2.2.1.2)	TRANSALDOL-RXN
				LEMGIv51_A5_010929_1	Transaldolase	2.2.1.2	24.9736	20.6335	n/a	n/a		Transaldolase (Fragments) (Capsicum)	Similar to Transaldolase (Fragments) (Capsicum)	0.1		Transaldolase 2 (EC 2.2.1.2)	TRANSALDOL-RXN
vTK2_p	XPp + EPp = TPp + HPp	#ABCDE + #abcd <> #CDE + #ABabcd	transketolase	LEMGIv51_A5_006445_1	Transketolase	2.2.1.1	507.655	565.774	n/a	n/a		Transketolase, chloroplastic (Zea)	Similar to Transketolase, chloroplastic (Zea)	0.06		Transketolase, chloroplastic (TK) (EC 2.2.1.1)	1TRANSKETO-RXN
				LEMGIv51_A5_017458_1	Transketolase	2.2.1.1	3.38078	0.565893	n/a	n/a		Transketolase-2, chloroplastic (Arabidopsis)	Similar to Transketolase-2, chloroplastic (Arabidopsis)	0.06		Transketolase-2, chloroplastic (TK) (EC 2.2.1.1)	1TRANSKETO-RXN
				LEMGIv51_A5_017459_1	Transketolase	2.2.1.1	7.15291	1.15161	0.160626	n/a		Transketolase, chloroplastic (Zea)	Similar to Transketolase, chloroplastic (Zea)	0.29		Transketolase, chloroplastic (TK) (EC 2.2.1.1)	1TRANSKETO-RXN
vPPiso_p	RuPp = RPp	#ABCDE <> #ABCDE	ribose-5-phosphate isomerase	LEMGIv51_A5_001122_1	Ribose-5-phosphate isomerase	5.3.1.6	403.657	354.953	n/a	n/a		Probable ribose-5-phosphate isomerase 3, chloroplastic (Arabidopsis)	Similar to Probable ribose-5-phosphate isomerase 3, chloroplastic (Arabidopsis)	0		Probable ribose-5-phosphate isomerase 3, chloroplastic (EC 5.3.1.6) (Phosphoriboisomerase 3) (Protein EMBRYO DEFECTIVE 3119)	RIB5PISOM-RXN
				LEMGIv51_A5_016909_1	Ribose-5-phosphate isomerase	5.3.1.6	6.58117	8.6617	n/a	n/a		Probable ribose-5-phosphate isomerase 4, chloroplastic (Arabidopsis)	Similar to Probable ribose-5-phosphate isomerase 4, chloroplastic (Arabidopsis)	0.16		Probable ribose-5-phosphate isomerase 4, chloroplastic (EC 5.3.1.6) (Phosphoriboisomerase 4)	RIB5PISOM-RXN
				LEMGIv51_A5_018279_1	Ribose-5-phosphate isomerase	5.3.1.6	15.0361	20.8911	n/a	n/a		Probable ribose-5-phosphate isomerase 2 (Arabidopsis)	Similar to Probable ribose-5-phosphate isomerase 2 (Arabidopsis)	0.08		Probable ribose-5-phosphate isomerase 2 (EC 5.3.1.6) (Phosphoriboisomerase 2)	RIB5PISOM-RXN
vCO2_in	C1nat > CO2_RBC	#A > #A	CO2 uptake							n/a
vRub_p	RuPp + CO2 > PGAp + PGAp	#ABCDE + #a > #aBA + #CDE	Ribulose-1,5-bisphosphate carboxylase	LEMGIv51_A5_020499_1	Ribulose-bisphosphate carboxylase	4.1.1.39	964.906	1316.98	n/a	n/a		Ribulose bisphosphate carboxylase small chain SSU5A, chloroplastic (Lemna)	Similar to Ribulose bisphosphate carboxylase small chain SSU5A, chloroplastic (Lemna)	0.23		Ribulose bisphosphate carboxylase small chain SSU5A, chloroplastic (RuBisCO small subunit SSU5A) (EC 4.1.1.39)	RIBULOSE-BISPHOSPHATE-CARBOXYLASE-RXN
vCO2_RBC	CO2 = CO2_RBC	#A <> #A
vRub_O	RuPp > GCA + PGAp	#ABCDE > #BA + #CDE	Ribulose-1,5-bisphosphate oxygenase	LEMGIv51_A5_011911_1	Ribulose-bisphosphate carboxylase	4.1.1.39	3247.35	4105.74	n/a	n/a		Ribulose bisphosphate carboxylase small chain SSU5B, chloroplastic (Lemna)	Similar to Ribulose bisphosphate carboxylase small chain SSU5B, chloroplastic (Lemna)	0.01		Ribulose bisphosphate carboxylase small chain SSU5B, chloroplastic (RuBisCO small subunit SSU5B) (EC 4.1.1.39)	RIBULOSE-BISPHOSPHATE-CARBOXYLASE-RXN
				LEMGIv51_A5_020496_1	Ribulose-bisphosphate carboxylase	4.1.1.39	1170.2	1299.35	n/a	n/a		Ribulose bisphosphate carboxylase small chain SSU26, chloroplastic (Lemna)	Similar to Ribulose bisphosphate carboxylase small chain SSU26, chloroplastic (Lemna)	0.01		Ribulose bisphosphate carboxylase small chain SSU26, chloroplastic (RuBisCO small subunit SSU26) (EC 4.1.1.39)	RIBULOSE-BISPHOSPHATE-CARBOXYLASE-RXN
				LEMGIv51_A5_020500_1	Ribulose-bisphosphate carboxylase	4.1.1.39	1537.91	2942.84	n/a	n/a		Ribulose bisphosphate carboxylase small chain SSU5B, chloroplastic (Lemna)	Similar to Ribulose bisphosphate carboxylase small chain SSU5B, chloroplastic (Lemna)	0.16		Ribulose bisphosphate carboxylase small chain SSU5B, chloroplastic (RuBisCO small subunit SSU5B) (EC 4.1.1.39)	RIBULOSE-BISPHOSPHATE-CARBOXYLASE-RXN
				LEMGIv51_A5_021278_1	Ribulose-bisphosphate carboxylase	4.1.1.39	478.602	527.134	n/a	n/a		Ribulose bisphosphate carboxylase small chain SSU26, chloroplastic (Lemna)	Similar to Ribulose bisphosphate carboxylase small chain SSU26, chloroplastic (Lemna)	0.01		Ribulose bisphosphate carboxylase small chain SSU26, chloroplastic (RuBisCO small subunit SSU26) (EC 4.1.1.39)	RIBULOSE-BISPHOSPHATE-CARBOXYLASE-RXN
				LEMGIv51_A5_011163_1	Ribulose-bisphosphate carboxylase	4.1.1.39	0	0	n/a	n/a		Ribulose bisphosphate carboxylase small chain SSU5B, chloroplastic (Lemna)	Similar to Ribulose bisphosphate carboxylase small chain SSU5B, chloroplastic (Lemna)	1		Ribulose bisphosphate carboxylase small chain SSU5B, chloroplastic (RuBisCO small subunit SSU5B) (EC 4.1.1.39)	RIBULOSE-BISPHOSPHATE-CARBOXYLASE-RXN
				LEMGIv51_A5_011909_1	Ribulose-bisphosphate carboxylase	4.1.1.39	12.4369	25.7213	n/a	n/a		Ribulose bisphosphate carboxylase small chain SSU5B, chloroplastic (Lemna)	Similar to Ribulose bisphosphate carboxylase small chain SSU5B, chloroplastic (Lemna)	0.19		Ribulose bisphosphate carboxylase small chain SSU5B, chloroplastic (RuBisCO small subunit SSU5B) (EC 4.1.1.39)	RIBULOSE-BISPHOSPHATE-CARBOXYLASE-RXN
				LEMGIv51_A5_013054_1	Ribulose-bisphosphate carboxylase	4.1.1.39	28.8596	48.8023	n/a	n/a		Ribulose bisphosphate carboxylase small chain SSU5A, chloroplastic (Lemna)	Similar to Ribulose bisphosphate carboxylase small chain SSU5A, chloroplastic (Lemna)	0.06		Ribulose bisphosphate carboxylase small chain SSU5A, chloroplastic (RuBisCO small subunit SSU5A) (EC 4.1.1.39)	RIBULOSE-BISPHOSPHATE-CARBOXYLASE-RXN
				LEMGIv51_A5_013056_1	Ribulose-bisphosphate carboxylase	4.1.1.39	5.49442	7.25192	n/a	n/a		Ribulose bisphosphate carboxylase small chain SSU5B, chloroplastic (Lemna)	Similar to Ribulose bisphosphate carboxylase small chain SSU5B, chloroplastic (Lemna)	0.44		Ribulose bisphosphate carboxylase small chain SSU5B, chloroplastic (RuBisCO small subunit SSU5B) (EC 4.1.1.39)	RIBULOSE-BISPHOSPHATE-CARBOXYLASE-RXN
				LEMGIv51_A5_013057_1	Ribulose-bisphosphate carboxylase	4.1.1.39	1635.05	1677.94	n/a	n/a		Ribulose bisphosphate carboxylase small chain SSU5B, chloroplastic (Lemna)	Similar to Ribulose bisphosphate carboxylase small chain SSU5B, chloroplastic (Lemna)	0.38		Ribulose bisphosphate carboxylase small chain SSU5B, chloroplastic (RuBisCO small subunit SSU5B) (EC 4.1.1.39)	RIBULOSE-BISPHOSPHATE-CARBOXYLASE-RXN
				LEMGIv51_A5_013058_1	Ribulose-bisphosphate carboxylase	4.1.1.39	1118.01	1573.91	n/a	n/a		Ribulose bisphosphate carboxylase small chain SSU5A, chloroplastic (Lemna)	Similar to Ribulose bisphosphate carboxylase small chain SSU5A, chloroplastic (Lemna)	0.24		Ribulose bisphosphate carboxylase small chain SSU5A, chloroplastic (RuBisCO small subunit SSU5A) (EC 4.1.1.39)	RIBULOSE-BISPHOSPHATE-CARBOXYLASE-RXN
				LEMGIv51_A5_015159_1	Ribulose-bisphosphate carboxylase	4.1.1.39	54.3103	81.1819	n/a	n/a		Ribulose bisphosphate carboxylase large chain (Lemna)	Similar to Ribulose bisphosphate carboxylase large chain (Lemna)	0.29		Ribulose bisphosphate carboxylase large chain (RuBisCO large subunit) (EC 4.1.1.39)	RIBULOSE-BISPHOSPHATE-CARBOXYLASE-RXN
				LEMGIv51_A5_020497_1	Ribulose-bisphosphate carboxylase	4.1.1.39	371.53	441.889	n/a	n/a		Ribulose bisphosphate carboxylase small chain SSU5A, chloroplastic (Lemna)	Similar to Ribulose bisphosphate carboxylase small chain SSU5A, chloroplastic (Lemna)	0.22		Ribulose bisphosphate carboxylase small chain SSU5A, chloroplastic (RuBisCO small subunit SSU5A) (EC 4.1.1.39)	RIBULOSE-BISPHOSPHATE-CARBOXYLASE-RXN
				LEMGIv51_A5_020498_1	Ribulose-bisphosphate carboxylase	4.1.1.39	1.35921	2.46402	n/a	n/a		Protein of unknown function	Protein of unknown function	0.51		Ribulose bisphosphate carboxylase small chain, chloroplastic (RuBisCO small subunit) (EC 4.1.1.39)	RIBULOSE-BISPHOSPHATE-CARBOXYLASE-RXN
				LEMGIv51_A5_020507_1	Ribulose-bisphosphate carboxylase	4.1.1.39	106.323	24.491	0.224013	n/a		Ribulose bisphosphate carboxylase small chain SSU5B, chloroplastic (Lemna)	Similar to Ribulose bisphosphate carboxylase small chain SSU5B, chloroplastic (Lemna)	0.06		Ribulose bisphosphate carboxylase small chain SSU5B, chloroplastic (RuBisCO small subunit SSU5B) (EC 4.1.1.39)	RIBULOSE-BISPHOSPHATE-CARBOXYLASE-RXN
				LEMGIv51_A5_021276_1	Ribulose-bisphosphate carboxylase	4.1.1.39	420.367	436.701	n/a	n/a		Ribulose bisphosphate carboxylase small chain SSU26, chloroplastic (Lemna)	Similar to Ribulose bisphosphate carboxylase small chain SSU26, chloroplastic (Lemna)	0.05		Ribulose bisphosphate carboxylase small chain SSU26, chloroplastic (RuBisCO small subunit SSU26) (EC 4.1.1.39)	RIBULOSE-BISPHOSPHATE-CARBOXYLASE-RXN
			phosphoribulokinase	LEMGIv51_A5_003509_1	Phosphoribulokinase	2.7.1.19	605.88	807.075	n/a	n/a		Phosphoribulokinase, chloroplastic (Triticum)	Similar to Phosphoribulokinase, chloroplastic (Triticum)	0.12		Phosphoribulokinase, chloroplastic (PRK) (PRKase) (EC 2.7.1.19) (Phosphopentokinase)	PHOSPHORIBULOKINASE-RXN
				LEMGIv51_A5_004841_1	Phosphoglycolate phosphatase	3.1.3.18	7.12998	7.37109	n/a	n/a						phosphoglycolate phosphatase
				LEMGIv51_A5_004843_1	Phosphoglycolate phosphatase	3.1.3.18	10.6143	12.9633	n/a	n/a						phosphoglycolate phosphatase
				LEMGIv51_A5_008410_1	Phosphoglycolate phosphatase	3.1.3.18	362.951	380.415	n/a	n/a						phosphoglycolate phosphatase
				LEMGIv51_A5_010120_1	Phosphoglycolate phosphatase	3.1.3.18	22.5364	18.817	n/a	n/a						phosphoglycolate phosphatase
vPK_c	PEPc > Pyr_c	#ABC > #ABC	cytosolic pyruvate kinase, cytosol	LEMGIv51_A5_014289_1	Pyruvate kinase	2.7.1.40	30.8708	26.8362	n/a	flux increased		Pyruvate kinase, cytosolic isozyme (Solanum)	Similar to Pyruvate kinase, cytosolic isozyme (Solanum)	0.21		Pyruvate kinase 1, cytosolic (OsPK1) (EC 2.7.1.40)	PEPDEPHOS-RXN
				LEMGIv51_A5_011334_1	Pyruvate kinase	2.7.1.40	0	0	n/a	flux increased		Protein of unknown function	Protein of unknown function	0.44		Pyruvate kinase 1, cytosolic (OsPK1) (EC 2.7.1.40)	PEPDEPHOS-RXN
				LEMGIv51_A5_002183_1	Pyruvate kinase	2.7.1.40	14.79	13.8116	n/a	flux increased		Pyruvate kinase, cytosolic isozyme (Solanum)	Similar to Pyruvate kinase, cytosolic isozyme (Solanum)	0.1		Pyruvate kinase, cytosolic isozyme (PK) (EC 2.7.1.40)	PEPDEPHOS-RXN
				LEMGIv51_A5_005342_1	Pyruvate kinase	2.7.1.40	6.65523	10.6939	n/a	flux increased		Pyruvate kinase, cytosolic isozyme (Nicotiana)	Similar to Pyruvate kinase, cytosolic isozyme (Nicotiana)	0.21		Pyruvate kinase 2, cytosolic (OsPK2) (EC 2.7.1.40)	PEPDEPHOS-RXN
				LEMGIv51_A5_008701_1	Pyruvate kinase	2.7.1.40	116.123	142.602	n/a	flux increased		Pyruvate kinase, cytosolic isozyme (Solanum)	Similar to Pyruvate kinase, cytosolic isozyme (Solanum)	0.07		Pyruvate kinase, cytosolic isozyme (PK) (EC 2.7.1.40)	PEPDEPHOS-RXN
				LEMGIv51_A5_011335_1	Pyruvate kinase	2.7.1.40	0	0	n/a	flux increased		Probable pyruvate kinase, cytosolic isozyme (Arabidopsis)	Similar to Probable pyruvate kinase, cytosolic isozyme (Arabidopsis)	0.44		Pyruvate kinase 1, cytosolic (OsPK1) (EC 2.7.1.40)	PEPDEPHOS-RXN
				LEMGIv51_A5_015596_1	Pyruvate kinase	2.7.1.40	18.2691	17.6259	n/a	flux increased		Pyruvate kinase, cytosolic isozyme (Solanum)	Similar to Pyruvate kinase, cytosolic isozyme (Solanum)	0.35		Pyruvate kinase 1, cytosolic (OsPK1) (EC 2.7.1.40)	PEPDEPHOS-RXN
				LEMGIv51_A5_019215_1	Pyruvate, phosphate dikinase	2.7.9.1	64.36	61.2191	n/a	flux increased		Pyruvate, phosphate dikinase, chloroplastic (Mesembryanthemum)	Similar to Pyruvate, phosphate dikinase, chloroplastic (Mesembryanthemum)	0.09		Pyruvate, phosphate dikinase, chloroplastic (EC 2.7.9.1) (Pyruvate, orthophosphate dikinase)	PYRUVATEORTHOPHOSPHATE-DIKINASE-RXN
vPK_p	PEPp > Pyr_p	#ABC > #ABC	plastidic pyruvate kinase, plastid	LEMGIv51_A5_013068_1	Pyruvate kinase	2.7.1.40	17.365	18.022	n/a	flux decreased		Pyruvate kinase isozyme G, chloroplastic (Nicotiana)	Similar to Pyruvate kinase isozyme G, chloroplastic (Nicotiana)	0.13		Pyruvate kinase isozyme G, chloroplastic (EC 2.7.1.40)	PEPDEPHOS-RXN
				LEMGIv51_A5_019964_1	Pyruvate kinase	2.7.1.40	0	0	n/a	flux decreased		Pyruvate kinase isozyme G, chloroplastic (Fragment) (Ricinus)	Similar to Pyruvate kinase isozyme G, chloroplastic (Fragment) (Ricinus)	0.26		Pyruvate kinase isozyme G, chloroplastic (EC 2.7.1.40) (Fragment)	PEPDEPHOS-RXN
				LEMGIv51_A5_007407_1	Pyruvate kinase	2.7.1.40	41.9529	43.986	n/a	flux decreased		Plastidial pyruvate kinase 2 (Arabidopsis)	Similar to Plastidial pyruvate kinase 2 (Arabidopsis)	0.28		Plastidial pyruvate kinase 2 (PKp2) (EC 2.7.1.40) (Plastidial pyruvate kinase 1) (PKP1) (Pyruvate kinase III) (Pyruvate kinase isozyme B1, chloroplastic) (PKP-BETA1) (Plastidic pyruvate kinase beta subunit 1)	PEPDEPHOS-RXN
				LEMGIv51_A5_010723_1	Pyruvate kinase	2.7.1.40	58.7508	89.8777	n/a	flux decreased		Pyruvate kinase isozyme A, chloroplastic (Ricinus)	Similar to Pyruvate kinase isozyme A, chloroplastic (Ricinus)	0.14		Pyruvate kinase isozyme A, chloroplastic (EC 2.7.1.40)	PEPDEPHOS-RXN
				LEMGIv51_A5_016219_1	Pyruvate kinase	2.7.1.40	24.9715	28.8517	n/a	flux decreased		Pyruvate kinase isozyme A, chloroplastic (Ricinus)	Similar to Pyruvate kinase isozyme A, chloroplastic (Ricinus)	0.07		Pyruvate kinase isozyme A, chloroplastic (EC 2.7.1.40)	PEPDEPHOS-RXN
				LEMGIv51_A5_009732_1	Pyruvate kinase	2.7.1.40	12.2242	15.5252	n/a	flux decreased		Pyruvate kinase isozyme A, chloroplastic (Ricinus)	Similar to Pyruvate kinase isozyme A, chloroplastic (Ricinus)	0.09		Pyruvate kinase isozyme A, chloroplastic (EC 2.7.1.40)	PEPDEPHOS-RXN
vPEPC_c	PEPc + CO2 > OAA	#ABC + #a > #ABCa	phosphoenolpyruvate carboxylase	LEMGIv51_A5_016663_1	Phosphoenolpyruvate carboxylase	4.1.1.31	16.8841	33.2419	n/a	flux decreased (if vPEPc and vPEPCK are combined)		Phosphoenolpyruvate carboxylase, housekeeping isozyme (Glycine)	Similar to Phosphoenolpyruvate carboxylase, housekeeping isozyme (Glycine)	0.1		Phosphoenolpyruvate carboxylase, housekeeping isozyme (PEPCase) (EC 4.1.1.31) (PEPC 1)	PEPCARBOX-RXN
				LEMGIv51_A5_004208_1	Phosphoenolpyruvate carboxylase	4.1.1.31	5.44944	6.67208	n/a	flux decreased (if vPEPc and vPEPCK are combined)		Phosphoenolpyruvate carboxylase 4 (Arabidopsis)	Similar to Phosphoenolpyruvate carboxylase 4 (Arabidopsis)	0.26		Phosphoenolpyruvate carboxylase 4 (AtPPC4) (PEPC 4) (PEPCase 4) (EC 4.1.1.31)	PEPCARBOX-RXN
				LEMGIv51_A5_001695_1	Phosphoenolpyruvate carboxylase	4.1.1.31	20.4024	30.7415	n/a	flux decreased (if vPEPc and vPEPCK are combined)		Phosphoenolpyruvate carboxylase 2 (Flaveria)	Similar to Phosphoenolpyruvate carboxylase 2 (Flaveria)	0.08		Phosphoenolpyruvate carboxylase 2 (PEPC 2) (PEPCase 2) (ppcC) (EC 4.1.1.31)	PEPCARBOX-RXN
vPEPCK	OAA > PEPc + CO2	#ABCD > #ABC + #D	Phosphoenolpyruvate carboxykinase	LEMGIv51_A5_016790_1	Phosphoenolpyruvate carboxykinase (ATP)	4.1.1.49	0.0219951	0.0175194	n/a	flux decreased (if vPEPc and vPEPCK are combined)		Phosphoenolpyruvate carboxykinase [ATP] (Arabidopsis)	Similar to Phosphoenolpyruvate carboxykinase [ATP] (Arabidopsis)	0.33		Phosphoenolpyruvate carboxykinase (ATP) (PEP carboxykinase) (PEPCK) (EC 4.1.1.49)	PEPCARBOXYKIN-RXN
				LEMGIv51_A5_021609_1	Phosphoenolpyruvate carboxykinase (ATP)	4.1.1.49	19.8167	71.0537	n/a	flux decreased (if vPEPc and vPEPCK are combined)		Phosphoenolpyruvate carboxykinase [ATP] (Cucumis)	Similar to Phosphoenolpyruvate carboxykinase [ATP] (Cucumis)	0.21		Phosphoenolpyruvate carboxykinase (ATP) (PEP carboxykinase) (PEPCK) (EC 4.1.1.49)	PEPCARBOXYKIN-RXN
				LEMGIv51_A5_021610_1	Phosphoenolpyruvate carboxykinase (ATP)	4.1.1.49	64.7528	160.141	n/a	flux decreased (if vPEPc and vPEPCK are combined)		Phosphoenolpyruvate carboxykinase [ATP] (Arabidopsis)	Similar to Phosphoenolpyruvate carboxykinase [ATP] (Arabidopsis)	0.18		Phosphoenolpyruvate carboxykinase (ATP) (PEP carboxykinase) (PEPCK) (EC 4.1.1.49)	PEPCARBOXYKIN-RXN
vGlnGlu	Gln = Glu	#ABCDE <> #ABCDE	Reactions that interconvert Gln and Glu	LEMGIv51_A5_013274_1	Glutamate--ammonia ligase	6.3.1.2	1904.98	2454.11	n/a	flux reversal		Glutamine synthetase leaf isozyme, chloroplastic (Phaseolus)	Similar to Glutamine synthetase leaf isozyme, chloroplastic (Phaseolus)	0.22		Glutamine synthetase leaf isozyme, chloroplastic (EC 6.3.1.2) (Glutamate--ammonia ligase) (Isozyme delta)	GLUTAMINESYN-RXN
				LEMGIv51_A5_010281_1	Glutamate--ammonia ligase	6.3.1.2	16.9608	26.5803	n/a	flux reversal		Glutamine synthetase cytosolic isozyme 2 (Glycine)	Similar to Glutamine synthetase cytosolic isozyme 2 (Glycine)	0.19		Protein fluG	GLUTAMINESYN-RXN
				LEMGIv51_A5_021376_1	GMP synthase (glutamine-hydrolyzing)	6.3.5.2	11.2357	13.196	n/a	flux reversal		Isoform ERG1b of Elicitor-responsive protein 1 (Oryza)	Similar to Isoform ERG1b of Elicitor-responsive protein 1 (Oryza)	0.08		GMP synthase [glutamine-hydrolyzing] (EC 6.3.5.2) (GMP synthetase) (Glutamine amidotransferase)	GMP-SYN-GLUT-RXN
				LEMGIv51_A5_013912_1	CTP synthase (glutamine hydrolyzing)	6.3.4.2	17.5212	21.7477	n/a	flux reversal		Protein of unknown function	Protein of unknown function	0.1		CTP synthase (EC 6.3.4.2) (CTP synthetase) (UTP--ammonia ligase)	CTPSYN-RXN
				LEMGIv51_A5_021303_1	Glutamate--ammonia ligase	6.3.1.2	152.822	167.5	n/a	flux reversal		Glutamine synthetase cytosolic isozyme (Medicago)	Similar to Glutamine synthetase cytosolic isozyme (Medicago)	0.19		Glutamine synthetase cytosolic isozyme (EC 6.3.1.2) (Glutamate--ammonia ligase)	GLUTAMINESYN-RXN
				LEMGIv51_A5_004150_1	Glutamate--ammonia ligase	6.3.1.2	162.694	81.0553	n/a	flux reversal		Glutamine synthetase cytosolic isozyme 1-1 (Oryza)	Similar to Glutamine synthetase cytosolic isozyme 1-1 (Oryza)	0.14		Glutamine synthetase cytosolic isozyme 1-1 (EC 6.3.1.2) (Glutamate--ammonia ligase GLN1;1) (OsGLN1;1) (Glutamine synthetase shoot isozyme) (OsGS1;1)	GLUTAMINESYN-RXN
				LEMGIv51_A5_015129_1	Asparagine synthase (glutamine-hydrolyzing)	6.3.5.4	8.61933	1.19778	0.138177	flux reversal		Asparagine synthetase [glutamine-hydrolyzing] (Asparagus)	Similar to Asparagine synthetase [glutamine-hydrolyzing] (Asparagus)	0.14		Asparagine synthetase [glutamine-hydrolyzing] (AS) (EC 6.3.5.4)	ASNSYNB-RXN
				LEMGIv51_A5_003834_1	Asparagine synthase (glutamine-hydrolyzing)	6.3.5.4	19.502	24.2416	n/a	flux reversal		Asparagine synthetase [glutamine-hydrolyzing] 2 (Oryza)	Similar to Asparagine synthetase [glutamine-hydrolyzing] 2 (Oryza)	0.39		Asparagine synthetase [glutamine-hydrolyzing] 2 (EC 6.3.5.4) (Glutamine-dependent asparagine synthetase 2)	ASNSYNB-RXN
				LEMGIv51_A5_015127_1	Asparagine synthase (glutamine-hydrolyzing)	6.3.5.4	11.8203	6.32564	n/a	flux reversal		Asparagine synthetase [glutamine-hydrolyzing] (Asparagus)	Similar to Asparagine synthetase [glutamine-hydrolyzing] (Asparagus)	0.18		Asparagine synthetase [glutamine-hydrolyzing] (AS) (EC 6.3.5.4)	ASNSYNB-RXN
				LEMGIv51_A5_015128_1	Asparagine synthase (glutamine-hydrolyzing)	6.3.5.4	8.84433	1.24458	0.139779	flux reversal		Asparagine synthetase [glutamine-hydrolyzing] (Asparagus)	Similar to Asparagine synthetase [glutamine-hydrolyzing] (Asparagus)	0.14		Asparagine synthetase [glutamine-hydrolyzing] (AS) (EC 6.3.5.4)	ASNSYNB-RXN
				LEMGIv51_A5_015132_1	Asparagine synthase (glutamine-hydrolyzing)	6.3.5.4	59.7451	4.57529	0.0758779	flux reversal		Asparagine synthetase [glutamine-hydrolyzing] (Asparagus)	Similar to Asparagine synthetase [glutamine-hydrolyzing] (Asparagus)	0.14		Asparagine synthetase [glutamine-hydrolyzing] (AS) (EC 6.3.5.4)	ASNSYNB-RXN
				LEMGIv51_A5_015125_1	Asparagine synthase (glutamine-hydrolyzing)	6.3.5.4	74.5863	59.8832	n/a	flux reversal		Asparagine synthetase [glutamine-hydrolyzing] (Asparagus)	Similar to Asparagine synthetase [glutamine-hydrolyzing] (Asparagus)	0.11		Asparagine synthetase [glutamine-hydrolyzing] (AS) (EC 6.3.5.4)	ASNSYNB-RXN
				LEMGIv51_A5_019886_1	Probable pyridoxal 5'-phosphate synthase subunit PDX2 (AtPDX2) (EC 4.3.3.6) (Protein EMBRYO DEFECTIVE 2407) (Pyridoxal 5'-phosphate synthase glutaminase subunit) (EC 3.5.1.2)		30.3123	22.4777	n/a	flux reversal		Pyridoxal biosynthesis protein PDX2 (Arabidopsis)	Similar to Pyridoxal biosynthesis protein PDX2 (Arabidopsis)	0.04		Probable pyridoxal 5'-phosphate synthase subunit PDX2 (AtPDX2) (EC 4.3.3.6) (Protein EMBRYO DEFECTIVE 2407) (Pyridoxal 5'-phosphate synthase glutaminase subunit) (EC 3.5.1.2)	RXN-11322
				LEMGIv51_A5_003343_1	Pyridoxal 5'-phosphate synthase subunit PDX1 (PLP synthase subunit PDX1) (EC 4.3.3.6) (pvPDX1)		64.0664	101.434	n/a	flux reversal		Pyridoxal biosynthesis protein PDX1 (Phaseolus)	Similar to Pyridoxal biosynthesis protein PDX1 (Phaseolus)	0.47		Pyridoxal 5'-phosphate synthase subunit PDX1 (PLP synthase subunit PDX1) (EC 4.3.3.6) (pvPDX1)	RXN-11322
				LEMGIv51_A5_019885_1	Probable pyridoxal 5'-phosphate synthase subunit PDX2 (AtPDX2) (EC 4.3.3.6) (Protein EMBRYO DEFECTIVE 2407) (Pyridoxal 5'-phosphate synthase glutaminase subunit) (EC 3.5.1.2)		1.71191	1.12843	n/a	flux reversal		Pyridoxal biosynthesis protein PDX2 (Arabidopsis)	Similar to Pyridoxal biosynthesis protein PDX2 (Arabidopsis)	0.57		Probable pyridoxal 5'-phosphate synthase subunit PDX2 (AtPDX2) (EC 4.3.3.6) (Protein EMBRYO DEFECTIVE 2407) (Pyridoxal 5'-phosphate synthase glutaminase subunit) (EC 3.5.1.2)	RXN-11322
				LEMGIv51_A5_020295_1	CTP synthase (glutamine hydrolyzing)	6.3.4.2	5.4818	5.40251	n/a	flux reversal		Protein of unknown function	Protein of unknown function	0.17		CTP synthase (EC 6.3.4.2) (CTP synthetase) (UTP--ammonia ligase)	CTPSYN-RXN
				LEMGIv51_A5_020794_1	Anthranilate synthase beta subunit 1, chloroplastic (EC 4.1.3.27) (Anthranilate synthase component 2-1) (Anthranilate synthase, glutamine amidotransferase component 2-1) (Protein TRYPTOPHAN BIOSYNTHESIS 4) (Protein WEAK ETHYLENE INSENSITIVE 7)		14.2651	14.9427	n/a	flux reversal		Anthranilate synthase beta subunit 1, chloroplastic (Arabidopsis)	Similar to Anthranilate synthase beta subunit 1, chloroplastic (Arabidopsis)	0.13		Anthranilate synthase beta subunit 1, chloroplastic (EC 4.1.3.27) (Anthranilate synthase component 2-1) (Anthranilate synthase, glutamine amidotransferase component 2-1) (Protein TRYPTOPHAN BIOSYNTHESIS 4) (Protein WEAK ETHYLENE INSENSITIVE 7)	ANTHRANSYN-RXN
				LEMGIv51_A5_018656_1	Anthranilate synthase alpha subunit 2, chloroplastic (OsASA2) (EC 4.1.3.27)		17.5533	21.719	n/a	flux reversal		Anthranilate synthase alpha subunit 2, chloroplastic (Oryza)	Similar to Anthranilate synthase alpha subunit 2, chloroplastic (Oryza)	0.1		Anthranilate synthase alpha subunit 2, chloroplastic (OsASA2) (EC 4.1.3.27)
				LEMGIv51_A5_012593_1	Carbamoyl-phosphate synthase (glutamine-hydrolyzing)	6.3.5.5	19.0805	38.8582	n/a	flux reversal		Carbamoyl-phosphate synthase large chain, chloroplastic (Arabidopsis)	Similar to Carbamoyl-phosphate synthase large chain, chloroplastic (Arabidopsis)	0.06		Carbamoyl-phosphate synthase large chain, chloroplastic (EC 6.3.5.5) (Carbamoyl-phosphate synthetase ammonia chain) (Protein VENOSA 6)	CARBPSYN-RXN
				LEMGIv51_A5_012547_1	Phosphoribosylformylglycinamidine synthase	6.3.5.3	41.7794	82.3764	n/a	flux reversal		Probable phosphoribosylformylglycinamidine synthase, chloroplastic/mitochondrial (Arabidopsis)	Similar to Probable phosphoribosylformylglycinamidine synthase, chloroplastic/mitochondrial (Arabidopsis)	0.05		Probable phosphoribosylformylglycinamidine synthase, chloroplastic/mitochondrial (FGAM synthase) (FGAMS) (EC 6.3.5.3) (Formylglycinamide ribonucleotide amidotransferase) (FGAR amidotransferase) (FGAR-AT) (Formylglycinamide ribotide amidotransferase)	FGAMSYN-RXN
				LEMGIv51_A5_001793_1	Amidophosphoribosyltransferase	2.4.2.14	26.856	33.4452	n/a	flux reversal		Amidophosphoribosyltransferase 1, chloroplastic (Arabidopsis)	Similar to Amidophosphoribosyltransferase 1, chloroplastic (Arabidopsis)	0.03		Amidophosphoribosyltransferase 1, chloroplastic (AtATase1) (PRPP1) (EC 2.4.2.14) (Glutamine phosphoribosylpyrophosphate amidotransferase 1) (AtGPRAT1)	PRPPAMIDOTRANS-RXN
				LEMGIv51_A5_006619_1	Amidophosphoribosyltransferase	2.4.2.14	0	0	n/a	flux reversal		Amidophosphoribosyltransferase 1, chloroplastic (Arabidopsis)	Similar to Amidophosphoribosyltransferase 1, chloroplastic (Arabidopsis)	0.33		Amidophosphoribosyltransferase 1, chloroplastic (AtATase1) (PRPP1) (EC 2.4.2.14) (Glutamine phosphoribosylpyrophosphate amidotransferase 1) (AtGPRAT1)	PRPPAMIDOTRANS-RXN
				LEMGIv51_A5_008210_1	Amidophosphoribosyltransferase	2.4.2.14	20.0522	9.40068	n/a	flux reversal		Amidophosphoribosyltransferase, chloroplastic (Fragment) (Vigna)	Similar to Amidophosphoribosyltransferase, chloroplastic (Fragment) (Vigna)	0.69		Amidophosphoribosyltransferase, chloroplastic (ATase) (EC 2.4.2.14) (Glutamine phosphoribosylpyrophosphate amidotransferase) (GPAT) (Fragment)	PRPPAMIDOTRANS-RXN
				LEMGIv51_A5_010948_1	Amidophosphoribosyltransferase	2.4.2.14	0	0.0245514	n/a	flux reversal		Amidophosphoribosyltransferase 1, chloroplastic (Arabidopsis)	Similar to Amidophosphoribosyltransferase 1, chloroplastic (Arabidopsis)	1		Amidophosphoribosyltransferase 1, chloroplastic (AtATase1) (PRPP1) (EC 2.4.2.14) (Glutamine phosphoribosylpyrophosphate amidotransferase 1) (AtGPRAT1)	PRPPAMIDOTRANS-RXN
				LEMGIv51_A5_004211_1	Amidophosphoribosyltransferase	2.4.2.14	0	0.122443	n/a	flux reversal		Amidophosphoribosyltransferase 1, chloroplastic (Arabidopsis)	Similar to Amidophosphoribosyltransferase 1, chloroplastic (Arabidopsis)	0.31		Amidophosphoribosyltransferase 1, chloroplastic (AtATase1) (PRPP1) (EC 2.4.2.14) (Glutamine phosphoribosylpyrophosphate amidotransferase 1) (AtGPRAT1)	PRPPAMIDOTRANS-RXN
				LEMGIv51_A5_002029_1	Carbamoyl-phosphate synthase (glutamine-hydrolyzing)	6.3.5.5	67.0019	109.338	n/a	flux reversal		Carbamoyl-phosphate synthase small chain, chloroplastic (Oryza)	Similar to Carbamoyl-phosphate synthase small chain, chloroplastic (Oryza)	0.16		Carbamoyl-phosphate synthase small chain, chloroplastic (EC 6.3.5.5) (Carbamoyl-phosphate synthetase glutamine chain)	CARBPSYN-RXN
				LEMGIv51_A5_006047_1	Anthranilate synthase	4.1.3.27	7.06591	4.6905	n/a	flux reversal		Anthranilate synthase alpha subunit 1, chloroplastic (Oryza)	Similar to Anthranilate synthase alpha subunit 1, chloroplastic (Oryza)	0.07		Anthranilate synthase alpha subunit 1, chloroplastic (EC 4.1.3.27)	ANTHRANSYN-RXN
				LEMGIv51_A5_013918_1	Glutamate synthase (NADH)	1.4.1.14	40.9878	25.302	n/a	flux reversal		Glutamate synthase 1 [NADH], chloroplastic (Arabidopsis)	Similar to Glutamate synthase 1 [NADH], chloroplastic (Arabidopsis)	0.1		Glutamate synthase 1 [NADH], chloroplastic (EC 1.4.1.14) (NADH-dependent glutamate synthase 1) (NADH-GOGAT 1)	GLUTAMATE-SYNTHASE-NADH-RXN
				LEMGIv51_A5_013691_1	Glutamate synthase (ferredoxin)	1.4.7.1	163.68	197.402	n/a	flux reversal						glutamate synthase (ferredoxin-dependent)
vGlu	Glu = KG	#ABCDE <> #ABCDE	Reactions that interconvert glutamate and 2-oxoglutarate	LEMGIv51_A5_002255_1	Aspartate transaminase	2.6.1.1	75.7027	90.4136	n/a	flux reversal		Aspartate aminotransferase 3, chloroplastic (Arabidopsis)	Similar to Aspartate aminotransferase 3, chloroplastic (Arabidopsis)	0.33		Aspartate aminotransferase 3, chloroplastic (EC 2.6.1.1) (Protein YELLOW-LEAF-SPECIFIC GENE 4) (Transaminase A)	ASPAMINOTRANS-RXN
				LEMGIv51_A5_020787_1	Aspartate transaminase	2.6.1.1	104.149	97.4284	n/a	flux reversal		Aspartate aminotransferase, chloroplastic (Arabidopsis)	Similar to Aspartate aminotransferase, chloroplastic (Arabidopsis)	0.39		Aspartate aminotransferase, chloroplastic (EC 2.6.1.1) (Transaminase A)	ASPAMINOTRANS-RXN
				LEMGIv51_A5_013902_1	Alanine transaminase	2.6.1.2	42.7839	46.9004	n/a	flux reversal		Alanine aminotransferase 2, mitochondrial (Arabidopsis)	Similar to Alanine aminotransferase 2, mitochondrial (Arabidopsis)	0.12		Alanine aminotransferase 2, mitochondrial (AtAlaAT2) (AtAlaATm) (EC 2.6.1.2) (Alanine-2-oxoglutarate aminotransferase 3) (EC 2.6.1.-)	ALANINE-AMINOTRANSFERASE-RXN
				LEMGIv51_A5_017399_1	Aspartate transaminase	2.6.1.1	5.50841	7.78123	n/a	flux reversal		Aspartate aminotransferase, mitochondrial (Arabidopsis)	Similar to Aspartate aminotransferase, mitochondrial (Arabidopsis)	0.08		Aspartate aminotransferase, mitochondrial (EC 2.6.1.1) (Transaminase A)	ASPAMINOTRANS-RXN
				LEMGIv51_A5_017402_1	Aspartate transaminase	2.6.1.1	0.322437	0.672494	n/a	flux reversal		Aspartate aminotransferase, mitochondrial (Arabidopsis)	Similar to Aspartate aminotransferase, mitochondrial (Arabidopsis)	0.05		Aspartate aminotransferase, mitochondrial (EC 2.6.1.1) (Transaminase A)	ASPAMINOTRANS-RXN
				LEMGIv51_A5_002043_1	4-aminobutyrate--2-oxoglutarate transaminase	2.6.1.19	56.8018	73.5468	n/a	flux reversal		Probable gamma-aminobutyrate transaminase 3, mitochondrial (Oryza)	Similar to Probable gamma-aminobutyrate transaminase 3, mitochondrial (Oryza)	0.26		Probable gamma-aminobutyrate transaminase 3, mitochondrial (EC 2.6.1.96)	GABATRANSAM-RXN
				LEMGIv51_A5_014322_1	Glutamate dehydrogenase	1.4.1.2	47.9266	65.2538	n/a	flux reversal		Glutamate dehydrogenase (Zea)	Similar to Glutamate dehydrogenase (Zea)	0.2		Glutamate dehydrogenase 1, mitochondrial (OsGDH1) (EC 1.4.1.3)	GLUTAMATE-DEHYDROGENASE-RXN
				LEMGIv51_A5_009425_1	Glycine transaminase	2.6.1.4	1104.06	1187.08	n/a	flux reversal		Glutamate--glyoxylate aminotransferase 2 (Arabidopsis)	Similar to Glutamate--glyoxylate aminotransferase 2 (Arabidopsis)	0.24		Glutamate--glyoxylate aminotransferase 2 (AtGGT2) (EC 2.6.1.4) (Alanine aminotransferase GGT2) (EC 2.6.1.2) (Alanine--glyoxylate aminotransferase GGT2) (EC 2.6.1.44) (Alanine-2-oxoglutarate aminotransferase 2) (EC 2.6.1.-)	GLYCINE-AMINOTRANSFERASE-RXN
				LEMGIv51_A5_008595_1	Serine--pyruvate transaminase	2.6.1.51	201.552	252.884	n/a	flux reversal		Serine--glyoxylate aminotransferase (Arabidopsis)	Similar to Serine--glyoxylate aminotransferase (Arabidopsis)	0.38		Serine--glyoxylate aminotransferase (EC 2.6.1.45) (Alanine--glyoxylate aminotransferase) (AGT) (EC 2.6.1.44) (Asparagine aminotransferase) (EC 2.6.1.-) (Serine--pyruvate aminotransferase) (EC 2.6.1.51)	GLYCINE-AMINOTRANSFERASE-RXN
				LEMGIv51_A5_008596_1	Serine--pyruvate transaminase	2.6.1.51	249.052	302.728	n/a	flux reversal		Serine--glyoxylate aminotransferase (Arabidopsis)	Similar to Serine--glyoxylate aminotransferase (Arabidopsis)	0.05		Serine--glyoxylate aminotransferase (EC 2.6.1.45) (Alanine--glyoxylate aminotransferase) (AGT) (EC 2.6.1.44) (Asparagine aminotransferase) (EC 2.6.1.-) (Serine--pyruvate aminotransferase) (EC 2.6.1.51)	GLYCINE-AMINOTRANSFERASE-RXN
				LEMGIv51_A5_008537_1	Histidinol-phosphate transaminase	2.6.1.9	31.5176	29.2513	n/a	flux reversal		Histidinol-phosphate aminotransferase, chloroplastic (Nicotiana)	Similar to Histidinol-phosphate aminotransferase, chloroplastic (Nicotiana)	0.14		Histidinol-phosphate aminotransferase, chloroplastic (EC 2.6.1.9) (Imidazole acetol-phosphate transaminase)	HISTAMINOTRANS-RXN
				LEMGIv51_A5_007456_1	Acetylornithine transaminase	2.6.1.11	21.0497	28.6894	n/a	flux reversal		Acetylornithine aminotransferase, mitochondrial (Alnus)	Similar to Acetylornithine aminotransferase, mitochondrial (Alnus)	0.07		Acetylornithine aminotransferase, mitochondrial (ACOAT) (EC 2.6.1.11) (Acetylornithine transaminase) (AOTA)	ACETYLORNTRANSAM-RXN
				LEMGIv51_A5_013097_1	LL-diaminopimelate aminotransferase	2.6.1.83	2.98633	1.60236	n/a	flux reversal		Aminotransferase ALD1 (Arabidopsis)	Similar to Aminotransferase ALD1 (Arabidopsis)	0.12		Aminotransferase ALD1 (EC 2.6.1.-) (AGD2-like defense response protein 1)	RXN-7737
				LEMGIv51_A5_013392_1	Phosphoserine transaminase	2.6.1.52	27.4107	34.7447	n/a	flux reversal		Phosphoserine aminotransferase, chloroplastic (Arabidopsis)	Similar to Phosphoserine aminotransferase, chloroplastic (Arabidopsis)	0		Phosphoserine aminotransferase 1, chloroplastic (AtPSAT1) (EC 2.6.1.52) (Phosphohydroxythreonine aminotransferase)	PSERTRANSAM-RXN
				LEMGIv51_A5_013389_1	Phosphoserine transaminase	2.6.1.52	0.150548	0.564185	n/a	flux reversal		Phosphoserine aminotransferase, chloroplastic (Arabidopsis)	Similar to Phosphoserine aminotransferase, chloroplastic (Arabidopsis)	0.02		Phosphoserine aminotransferase 1, chloroplastic (AtPSAT1) (EC 2.6.1.52) (Phosphohydroxythreonine aminotransferase)	PSERTRANSAM-RXN
				LEMGIv51_A5_014868_1	Aspartate--prephenate aminotransferase	2.6.1.78	22.7041	25.0705	n/a	flux reversal		Bifunctional aspartate aminotransferase and glutamate/aspartate-prephenate aminotransferase (Petunia)	Similar to Bifunctional aspartate aminotransferase and glutamate/aspartate-prephenate aminotransferase (Petunia)	0.25		Bifunctional aspartate aminotransferase and glutamate/aspartate-prephenate aminotransferase (PhPPA-AT) (EC 2.6.1.1) (EC 2.6.1.78) (EC 2.6.1.79)	PREPHENATE-TRANSAMINE-RXN
				LEMGIv51_A5_010034_1	Branched-chain-amino-acid transaminase	2.6.1.42	49.7955	26.3023	n/a	flux reversal		Branched-chain-amino-acid aminotransferase 3, chloroplastic (Arabidopsis)	Similar to Branched-chain-amino-acid aminotransferase 3, chloroplastic (Arabidopsis)	0.09		Branched-chain-amino-acid aminotransferase 3, chloroplastic (Atbcat-3) (EC 2.6.1.42) (EC 2.6.1.88)	BRANCHED-CHAINAMINOTRANSFERLEU-RXN
				LEMGIv51_A5_020786_1	Aspartate transaminase	2.6.1.1	9.43962	12.0515	n/a	flux reversal		Aspartate aminotransferase, chloroplastic (Arabidopsis)	Similar to Aspartate aminotransferase, chloroplastic (Arabidopsis)	0.31		Aspartate aminotransferase, chloroplastic (EC 2.6.1.1) (Transaminase A)	ASPAMINOTRANS-RXN
				LEMGIv51_A5_010726_1	LL-diaminopimelate aminotransferase	2.6.1.83	34.9199	72.1092	n/a	flux reversal		Probable LL-diaminopimelate aminotransferase, chloroplastic (Oryza)	Similar to Probable LL-diaminopimelate aminotransferase, chloroplastic (Oryza)	0.4		Probable LL-diaminopimelate aminotransferase, chloroplastic (DAP-AT) (DAP-aminotransferase) (LL-DAP-aminotransferase) (EC 2.6.1.83)	RXN-7737
				LEMGIv51_A5_010651_1	Aminodeoxychorismate lyase	4.1.3.38	27.0943	27.6386	n/a	flux reversal		Branched-chain-amino-acid aminotransferase-like protein 3, chloroplastic (Arabidopsis)	Similar to Branched-chain-amino-acid aminotransferase-like protein 3, chloroplastic (Arabidopsis)	0.35		D-amino-acid transaminase, chloroplastic (EC 2.6.1.21) (EC 4.1.3.38) (Aminodeoxychorismate lyase) (AtADCL) (Branched-chain-amino-acid aminotransferase-like protein 3)	ADCLY-RXN
				LEMGIv51_A5_014924_1	Aminodeoxychorismate lyase	4.1.3.38	21.5574	20.3928	n/a	flux reversal		Protein of unknown function	Protein of unknown function	0.1		D-alanine aminotransferase (EC 2.6.1.21) (D-amino acid aminotransferase) (D-amino acid transaminase) (DAAT) (D-aspartate aminotransferase)	ADCLY-RXN
vPyr_cp	Pyr_c > Pyr_p	#ABC > #ABC	pyruvate import into plastid	LEMGIv51_A5_013567_1			31.8141	50.2606	n/a	flux increased		Probable sodium/metabolite cotransporter BASS2, chloroplastic (Oryza)	Similar to Probable sodium/metabolite cotransporter BASS2, chloroplastic (Oryza)	0.15		Probable sodium/metabolite cotransporter BASS2, chloroplastic (Bile acid-sodium symporter family protein 2)
				LEMGIv51_A5_020323_1			29.4273	35.5538	n/a	flux increased		Protein of unknown function	Protein of unknown function	0.26		Sodium/proton antiporter 1 (AtNHD1) (Na(+)/H(+) antiporter 1)
vPyr_cm	Pyr_c > Pyr_m	#ABC > #ABC	transport of pyruvate into mitochondria	LEMGIv51_A5_006163_1			82.0843	62.9814	n/a	n/a		Protein of unknown function	Protein of unknown function	0.19		Mitochondrial pyruvate carrier 1 (AtMPC1)
				LEMGIv51_A5_010500_1			145.558	105.73	n/a	n/a		Protein of unknown function	Protein of unknown function	0.32		Mitochondrial pyruvate carrier 4
vPDH_p	Pyr_p = AcCoAp + CO2	#ABC > #BC + #A	formation of plastidic acetyl-CoA	LEMGIv51_A5_004719_1	Pyruvate dehydrogenase (acetyl-transferring)	1.2.4.1	68.5848	78.6355	n/a	flux increased		Pyruvate dehydrogenase E1 component subunit alpha-3, chloroplastic (Arabidopsis)	Similar to Pyruvate dehydrogenase E1 component subunit alpha-3, chloroplastic (Arabidopsis)	0.02		Pyruvate dehydrogenase E1 component subunit alpha-3, chloroplastic (EC 1.2.4.1)	RXN0-1134
				LEMGIv51_A5_004827_1	Pyruvate dehydrogenase (acetyl-transferring)	1.2.4.1	0	0.154973	n/a	flux increased		Pyruvate dehydrogenase E1 component subunit alpha-3, chloroplastic (Oryza)	Similar to Pyruvate dehydrogenase E1 component subunit alpha-3, chloroplastic (Oryza)	0.49		Pyruvate dehydrogenase E1 component subunit alpha-3, chloroplastic (EC 1.2.4.1)	RXN0-1134
				LEMGIv51_A5_002158_1	Pyruvate dehydrogenase (acetyl-transferring)	1.2.4.1	109.244	148.191	n/a	flux increased		Pyruvate dehydrogenase E1 component subunit beta-3, chloroplastic (Arabidopsis)	Similar to Pyruvate dehydrogenase E1 component subunit beta-3, chloroplastic (Arabidopsis)	0.02		Pyruvate dehydrogenase E1 component subunit beta-3, chloroplastic (EC 1.2.4.1)	RXN0-1134
				LEMGIv51_A5_004828_1	Pyruvate dehydrogenase (acetyl-transferring)	1.2.4.1	0	0.28707	n/a	flux increased		Protein of unknown function	Protein of unknown function	0.49		Pyruvate dehydrogenase E1 component subunit alpha (EC 1.2.4.1)	RXN0-1134
				LEMGIv51_A5_004829_1	Pyruvate dehydrogenase (acetyl-transferring)	1.2.4.1	0	0	n/a	flux increased		Pyruvate dehydrogenase E1 component subunit alpha-3, chloroplastic (Arabidopsis)	Similar to Pyruvate dehydrogenase E1 component subunit alpha-3, chloroplastic (Arabidopsis)	0.47		Pyruvate dehydrogenase E1 component subunit alpha-3, chloroplastic (EC 1.2.4.1)	RXN0-1134
				LEMGIv51_A5_004830_1	Pyruvate dehydrogenase (acetyl-transferring)	1.2.4.1	3.16099	6.02291	n/a	flux increased		Pyruvate dehydrogenase E1 component subunit alpha-3, chloroplastic (Oryza)	Similar to Pyruvate dehydrogenase E1 component subunit alpha-3, chloroplastic (Oryza)	0.41		Probable transmembrane GTPase FZO-like, chloroplastic (EC 3.6.5.-)	RXN0-1134
				LEMGIv51_A5_002978_1	Dihydrolipoyllysine-residue acetyltransferase	2.3.1.12	43.5841	71.1505	n/a	flux increased		Dihydrolipoyllysine-residue acetyltransferase component 3 of pyruvate dehydrogenase complex, mitochondrial (Arabidopsis)	Similar to Dihydrolipoyllysine-residue acetyltransferase component 3 of pyruvate dehydrogenase complex, mitochondrial (Arabidopsis)	0.03		Dihydrolipoyllysine-residue acetyltransferase component 5 of pyruvate dehydrogenase complex, chloroplastic (EC 2.3.1.12) (Dihydrolipoamide S-acetyltransferase component 5 of pyruvate dehydrogenase complex) (Protein EMBRYO DEFECTIVE 3003) (Pyruvate dehydrogenase complex component E2 5) (PDC-E2 5) (PDCE2 5)	RXN0-1133
				LEMGIv51_A5_006118_1	Dihydrolipoyllysine-residue acetyltransferase	2.3.1.12	52.3129	57.6282	n/a	flux increased		Dihydrolipoyllysine-residue acetyltransferase component 3 of pyruvate dehydrogenase complex, mitochondrial (Arabidopsis)	Similar to Dihydrolipoyllysine-residue acetyltransferase component 3 of pyruvate dehydrogenase complex, mitochondrial (Arabidopsis)	0.07		Dihydrolipoyllysine-residue acetyltransferase component 5 of pyruvate dehydrogenase complex, chloroplastic (EC 2.3.1.12) (Dihydrolipoamide S-acetyltransferase component 5 of pyruvate dehydrogenase complex) (Protein EMBRYO DEFECTIVE 3003) (Pyruvate dehydrogenase complex component E2 5) (PDC-E2 5) (PDCE2 5)	RXN0-1133
				LEMGIv51_A5_006503_1	Dihydrolipoyllysine-residue acetyltransferase	2.3.1.12	37.9896	40.345	n/a	flux increased		Dihydrolipoyllysine-residue acetyltransferase component 3 of pyruvate dehydrogenase complex, mitochondrial (Arabidopsis)	Similar to Dihydrolipoyllysine-residue acetyltransferase component 3 of pyruvate dehydrogenase complex, mitochondrial (Arabidopsis)	0.28		Dihydrolipoyllysine-residue acetyltransferase component 3 of pyruvate dehydrogenase complex, mitochondrial (EC 2.3.1.12) (Dihydrolipoamide S-acetyltransferase component 3 of pyruvate dehydrogenase complex) (Pyruvate dehydrogenase complex component E2 3) (PDC-E2 3) (PDCE2 3)	RXN0-1133
				LEMGIv51_A5_006506_1	Dihydrolipoyllysine-residue acetyltransferase	2.3.1.12	0	0	n/a	flux increased		Dihydrolipoyllysine-residue acetyltransferase component 3 of pyruvate dehydrogenase complex, mitochondrial (Arabidopsis)	Similar to Dihydrolipoyllysine-residue acetyltransferase component 3 of pyruvate dehydrogenase complex, mitochondrial (Arabidopsis)	0.22		Dihydrolipoyllysine-residue acetyltransferase component 3 of pyruvate dehydrogenase complex, mitochondrial (EC 2.3.1.12) (Dihydrolipoamide S-acetyltransferase component 3 of pyruvate dehydrogenase complex) (Pyruvate dehydrogenase complex component E2 3) (PDC-E2 3) (PDCE2 3)	RXN0-1133
				LEMGIv51_A5_009021_1	Dihydrolipoyllysine-residue acetyltransferase	2.3.1.12	11.4877	10.0008	n/a	flux increased		Dihydrolipoyllysine-residue acetyltransferase component 1 of pyruvate dehydrogenase complex, mitochondrial (Arabidopsis)	Similar to Dihydrolipoyllysine-residue acetyltransferase component 1 of pyruvate dehydrogenase complex, mitochondrial (Arabidopsis)	0.43		Dihydrolipoyllysine-residue acetyltransferase component 1 of pyruvate dehydrogenase complex, mitochondrial (EC 2.3.1.12) (Dihydrolipoamide S-acetyltransferase component 1 of pyruvate dehydrogenase complex) (Pyruvate dehydrogenase complex component E2 1) (PDC-E2 1) (PDCE2 1)	RXN0-1133
				LEMGIv51_A5_000117_1	Dihydrolipoyl dehydrogenase	1.8.1.4	37.8491	50.7586	n/a	flux increased		Isoform 2 of Dihydrolipoyl dehydrogenase 1, chloroplastic (Arabidopsis)	Similar to Isoform 2 of Dihydrolipoyl dehydrogenase 1, chloroplastic (Arabidopsis)	0.36		Dihydrolipoyl dehydrogenase 1, chloroplastic (ptLPD1) (EC 1.8.1.4) (Dihydrolipoamide dehydrogenase 1) (Protein LIPOAMIDE DEHYDROGENASE 1) (Pyruvate dehydrogenase complex E3 subunit 1) (E3-1) (PDC-E3 1)	1.8.1.4-RXN
				LEMGIv51_A5_000116_1	Dihydrolipoyl dehydrogenase	1.8.1.4	17.9459	25.2436	n/a	flux increased		Isoform 2 of Dihydrolipoyl dehydrogenase 1, chloroplastic (Arabidopsis)	Similar to Isoform 2 of Dihydrolipoyl dehydrogenase 1, chloroplastic (Arabidopsis)	0.19		Dihydrolipoyl dehydrogenase 1, chloroplastic (ptLPD1) (EC 1.8.1.4) (Dihydrolipoamide dehydrogenase 1) (Protein LIPOAMIDE DEHYDROGENASE 1) (Pyruvate dehydrogenase complex E3 subunit 1) (E3-1) (PDC-E3 1)	1.8.1.4-RXN
vCS	Pyr_m + OAA > Cit + CO2	#ABC + #abcd > #BCbcda + #A	pyruvate dehydrogenase	LEMGIv51_A5_012003_1	Pyruvate dehydrogenase (acetyl-transferring)	1.2.4.1	15.8564	17.8676	n/a	n/a		Pyruvate dehydrogenase E1 component subunit alpha, mitochondrial (Solanum)	Similar to Pyruvate dehydrogenase E1 component subunit alpha, mitochondrial (Solanum)	0.21		Pyruvate dehydrogenase E1 component subunit alpha, mitochondrial (PDHE1-A) (EC 1.2.4.1)	RXN0-1134
				LEMGIv51_A5_021921_1	Pyruvate dehydrogenase (acetyl-transferring)	1.2.4.1	99.3248	101.712	n/a	n/a		Pyruvate dehydrogenase E1 component subunit alpha-1, mitochondrial (Oryza)	Similar to Pyruvate dehydrogenase E1 component subunit alpha-1, mitochondrial (Oryza)	0.15		Pyruvate dehydrogenase E1 component subunit alpha-1, mitochondrial (PDHE1-A) (EC 1.2.4.1)	RXN0-1134
				LEMGIv51_A5_019650_1	Pyruvate dehydrogenase (acetyl-transferring)	1.2.4.1	47.8584	52.637	n/a	n/a		Pyruvate dehydrogenase E1 component subunit beta-1, mitochondrial (Oryza)	Similar to Pyruvate dehydrogenase E1 component subunit beta-1, mitochondrial (Oryza)	0.25		Pyruvate dehydrogenase E1 component subunit beta-1, mitochondrial (PDHE1-B) (EC 1.2.4.1)	RXN0-1134
			citrate synthase	LEMGIv51_A5_001719_1	Citrate synthase (unknown stereospecificity)	2.3.3.16	26.5366	33.4665	n/a	n/a		Citrate synthase, glyoxysomal (Cucurbita)	Similar to Citrate synthase, glyoxysomal (Cucurbita)	0.22		Citrate synthase, glyoxysomal (EC 2.3.3.16) (GCS)	CITSYN-RXN
				LEMGIv51_A5_000853_1	Citrate synthase (unknown stereospecificity)	2.3.3.16	32.2471	28.1857	n/a	n/a		Citrate synthase, mitochondrial (Citrus)	Similar to Citrate synthase, mitochondrial (Citrus)	0.38		Citrate synthase, mitochondrial (EC 2.3.3.16)	CITSYN-RXN
vAco	Cit = Icit	#ABCDEF <> #EDCBAF	Aconitate hydratase	LEMGIv51_A5_006688_1	Aconitate hydratase	4.2.1.3	54.7583	47.8074	n/a	n/a		Aconitate hydratase 2, mitochondrial (Arabidopsis)	Similar to Aconitate hydratase 2, mitochondrial (Arabidopsis)	0.13		Aconitate hydratase 2, mitochondrial (Aconitase 2) (EC 4.2.1.3) (Citrate hydro-lyase 2)	ACONITATEHYDR-RXN
				LEMGIv51_A5_013781_1	Aconitate hydratase	4.2.1.3	22.2962	30.1007	n/a	n/a		Aconitate hydratase, cytoplasmic (Cucurbita)	Similar to Aconitate hydratase, cytoplasmic (Cucurbita)	0.04		Aconitate hydratase, cytoplasmic (Aconitase) (EC 4.2.1.3) (Citrate hydro-lyase)	RXN-14047
				LEMGIv51_A5_008517_1	Aconitate hydratase	4.2.1.3	3.19454	6.85473	n/a	n/a		Putative aconitate hydratase, cytoplasmic (Oryza)	Similar to Putative aconitate hydratase, cytoplasmic (Oryza)	0.34		Putative aconitate hydratase, cytoplasmic (Aconitase) (EC 4.2.1.3) (Citrate hydro-lyase)	RXN-14047
vICDH	Icit = KG + CO2	#ABCDEF <> #ABCDE + #F	isocitrate dehydrogenase	LEMGIv51_A5_013883_1	Isocitrate dehydrogenase (NADP(+))	1.1.1.42	178.065	219.842	n/a	n/a		Isocitrate dehydrogenase [NADP] (Nicotiana)	Similar to Isocitrate dehydrogenase [NADP] (Nicotiana)	0.12		Isocitrate dehydrogenase [NADP] (IDH) (EC 1.1.1.42) (IDP) (NADP(+)-specific ICDH) (Oxalosuccinate decarboxylase)	ISOCITDEH-RXN
				LEMGIv51_A5_009323_1	Isocitrate dehydrogenase (NADP(+))	1.1.1.42	15.8943	10.4963	n/a	n/a		Cytosolic isocitrate dehydrogenase [NADP] (Arabidopsis)	Similar to Cytosolic isocitrate dehydrogenase [NADP] (Arabidopsis)	0.28		Cytosolic isocitrate dehydrogenase [NADP] (EC 1.1.1.42)	ISOCITDEH-RXN
				LEMGIv51_A5_009044_1	Isocitrate dehydrogenase (NADP(+))	1.1.1.42	19.0973	27.5843	n/a	n/a		Isocitrate dehydrogenase [NADP], chloroplastic/mitochondrial (Arabidopsis)	Similar to Isocitrate dehydrogenase [NADP], chloroplastic/mitochondrial (Arabidopsis)	0.2		Isocitrate dehydrogenase [NADP], chloroplastic/mitochondrial (EC 1.1.1.42)	ISOCITDEH-RXN
				LEMGIv51_A5_017793_1	Isocitrate dehydrogenase (NAD(+))	1.1.1.41	16.9338	17.2273	n/a	n/a		Isocitrate dehydrogenase [NAD] catalytic subunit 5, mitochondrial (Arabidopsis)	Similar to Isocitrate dehydrogenase [NAD] catalytic subunit 5, mitochondrial (Arabidopsis)	0.25		Isocitrate dehydrogenase [NAD] catalytic subunit 5, mitochondrial (EC 1.1.1.41) (IDH-V) (Isocitric dehydrogenase 5) (NAD(+)-specific ICDH 5)	ISOCITRATE-DEHYDROGENASE-NAD+-RXN
				LEMGIv51_A5_019401_1	Isocitrate dehydrogenase (NAD(+))	1.1.1.41	28.7123	24.3874	n/a	n/a		Isocitrate dehydrogenase [NAD] regulatory subunit 1, mitochondrial (Arabidopsis)	Similar to Isocitrate dehydrogenase [NAD] regulatory subunit 1, mitochondrial (Arabidopsis)	0.1		Isocitrate dehydrogenase [NAD] regulatory subunit 1, mitochondrial (EC 1.1.1.41) (IDH-I) (Isocitric dehydrogenase 1) (NAD(+)-specific ICDH 1)	ISOCITRATE-DEHYDROGENASE-NAD+-RXN
				LEMGIv51_A5_015892_1	Isocitrate dehydrogenase (NAD(+))	1.1.1.41	3.53851	3.58351	n/a	n/a		Isocitrate dehydrogenase [NAD] regulatory subunit 1, mitochondrial (Arabidopsis)	Similar to Isocitrate dehydrogenase [NAD] regulatory subunit 1, mitochondrial (Arabidopsis)	0.14		Isocitrate dehydrogenase [NAD] regulatory subunit 1, mitochondrial (EC 1.1.1.41) (IDH-I) (Isocitric dehydrogenase 1) (NAD(+)-specific ICDH 1)	ISOCITRATE-DEHYDROGENASE-NAD+-RXN
vKDHa	KG > Succ + CO2	#ABCDE > #BCDE + #A	ketoglutarate dehydrogenase (symmetric metabolite, two different carbon transitions)	LEMGIv51_A5_018458_1	Oxoglutarate dehydrogenase (succinyl-transferring)	1.2.4.2	54.5768	66.9025	n/a	flux increased		Protein of unknown function	Protein of unknown function	0.07		2-oxoglutarate dehydrogenase, mitochondrial (EC 1.2.4.2) (2-oxoglutarate dehydrogenase complex component E1) (OGDC-E1) (Alpha-ketoglutarate dehydrogenase)	2OXOGLUTDECARB-RXN
vKDHb	KG > Succ + CO2	#ABCDE > #EDCB + #A	ketoglutarate dehydrogenase (symmetric metabolite, two different carbon transitions)	LEMGIv51_A5_011805_1	Oxoglutarate dehydrogenase (succinyl-transferring)	1.2.4.2	0.292311	0.392761	n/a	flux increased		Protein of unknown function	Protein of unknown function	0.05		2-oxoglutarate dehydrogenase, mitochondrial (EC 1.2.4.2) (2-oxoglutarate dehydrogenase complex component E1) (OGDC-E1) (Alpha-ketoglutarate dehydrogenase)	2OXOGLUTDECARB-RXN
				LEMGIv51_A5_006635_1	Oxoglutarate dehydrogenase (succinyl-transferring)	1.2.4.2	0.0731405	0.090357	n/a	flux increased		Protein of unknown function	Protein of unknown function	0.48		2-oxoglutarate dehydrogenase E1 component (EC 1.2.4.2) (Alpha-ketoglutarate dehydrogenase)	2OXOGLUTDECARB-RXN
				LEMGIv51_A5_006634_1	Oxoglutarate dehydrogenase (succinyl-transferring)	1.2.4.2	0	0	n/a	flux increased		Protein of unknown function	Protein of unknown function	0.43		2-oxoglutarate dehydrogenase, mitochondrial (EC 1.2.4.2) (2-oxoglutarate dehydrogenase complex component E1) (OGDC-E1) (Alpha-ketoglutarate dehydrogenase)	2OXOGLUTDECARB-RXN
				LEMGIv51_A5_005210_1	Dihydrolipoyllysine-residue succinyltransferase	2.3.1.61	83.784	111.406	n/a	flux increased		Isoform 2 of Dihydrolipoyllysine-residue succinyltransferase component of 2-oxoglutarate dehydrogenase complex 2, mitochondrial (Arabidopsis)	Similar to Isoform 2 of Dihydrolipoyllysine-residue succinyltransferase component of 2-oxoglutarate dehydrogenase complex 2, mitochondrial (Arabidopsis)	0.2		Dihydrolipoyllysine-residue succinyltransferase component of 2-oxoglutarate dehydrogenase complex 2, mitochondrial (EC 2.3.1.61) (2-oxoglutarate dehydrogenase complex component E2-2) (OGDC-E2-2) (Dihydrolipoamide succinyltransferase component of 2-oxoglutarate dehydrogenase complex 2) (E2K-2)	RXN0-1147
				LEMGIv51_A5_010905_1	Dihydrolipoyllysine-residue succinyltransferase	2.3.1.61	0	0	n/a	flux increased		Protein of unknown function	Protein of unknown function	0.45		Dihydrolipoyllysine-residue succinyltransferase component of 2-oxoglutarate dehydrogenase complex 2, mitochondrial (EC 2.3.1.61) (2-oxoglutarate dehydrogenase complex component E2-2) (OGDC-E2-2) (Dihydrolipoamide succinyltransferase component of 2-oxoglutarate dehydrogenase complex 2) (E2K-2)	RXN0-1147
				LEMGIv51_A5_004689_1	Dihydrolipoyl dehydrogenase	1.8.1.4	133.523	192.475	n/a	flux increased		Dihydrolipoyl dehydrogenase 1, mitochondrial (Arabidopsis)	Similar to Dihydrolipoyl dehydrogenase 1, mitochondrial (Arabidopsis)	0.16		Dihydrolipoyl dehydrogenase 1, mitochondrial (AtmLPD1) (mtLPD1) (EC 1.8.1.4) (Dihydrolipoamide dehydrogenase 1) (Glycine cleavage system L protein 1) (Pyruvate dehydrogenase complex E3 subunit 1) (E3-1) (PDC-E3 1)	1.8.1.4-RXN
				LEMGIv51_A5_008657_1	Succinate dehydrogenase (quinone)	1.3.5.1	20.9004	22.636	n/a	flux increased		Protein of unknown function	Protein of unknown function	0.01		Succinate dehydrogenase subunit 8A, mitochondrial	SUCCINATE-DEHYDROGENASE-UBIQUINONE-RXN
				LEMGIv51_A5_009451_1	Succinate dehydrogenase (quinone)	1.3.5.1	42.1708	46.9729	n/a	flux increased		Succinate dehydrogenase [ubiquinone] flavoprotein subunit 1, mitochondrial (Arabidopsis)	Similar to Succinate dehydrogenase [ubiquinone] flavoprotein subunit 1, mitochondrial (Arabidopsis)	0.12		Succinate dehydrogenase [ubiquinone] flavoprotein subunit 1, mitochondrial (EC 1.3.5.1) (Flavoprotein subunit 1 of complex II) (FP)	RXN-14971
				LEMGIv51_A5_002470_1	Succinate dehydrogenase (quinone)	1.3.5.1	43.7728	49.4449	n/a	flux increased		Succinate dehydrogenase [ubiquinone] flavoprotein subunit, mitochondrial (Oryza)	Similar to Succinate dehydrogenase [ubiquinone] flavoprotein subunit, mitochondrial (Oryza)	0.25		Succinate dehydrogenase [ubiquinone] flavoprotein subunit, mitochondrial (EC 1.3.5.1) (Flavoprotein subunit of complex II) (FP)	RXN-14971
				LEMGIv51_A5_008389_1	Succinate dehydrogenase (quinone)	1.3.5.1	39.4822	47.03	n/a	flux increased		Succinate dehydrogenase [ubiquinone] iron-sulfur subunit 1, mitochondrial (Arabidopsis)	Similar to Succinate dehydrogenase [ubiquinone] iron-sulfur subunit 1, mitochondrial (Arabidopsis)	0.15		Succinate dehydrogenase [ubiquinone] iron-sulfur subunit 1, mitochondrial (EC 1.3.5.1) (Iron-sulfur subunit of complex II) (Ip)	RXN-14971
				LEMGIv51_A5_005585_1	Succinate dehydrogenase (quinone)	1.3.5.1	0.785988	0.653612	n/a	flux increased		Succinate dehydrogenase [ubiquinone] iron-sulfur subunit 3, mitochondrial (Arabidopsis)	Similar to Succinate dehydrogenase [ubiquinone] iron-sulfur subunit 3, mitochondrial (Arabidopsis)	0.3		Succinate dehydrogenase [ubiquinone] iron-sulfur subunit 3, mitochondrial (EC 1.3.5.1) (Iron-sulfur subunit of complex II) (Ip)	RXN-14971
				LEMGIv51_A5_002955_1	Succinate dehydrogenase (quinone)	1.3.5.1	27.2881	31.6692	n/a	flux increased		Uncharacterized protein At1g47420, mitochondrial (Arabidopsis)	Similar to Uncharacterized protein At1g47420, mitochondrial (Arabidopsis)	0.25		Succinate dehydrogenase subunit 5, mitochondrial	SUCCINATE-DEHYDROGENASE-UBIQUINONE-RXN
				LEMGIv51_A5_009056_1	Cytochrome-c oxidase	1.9.3.1	0	0	n/a	flux increased		Cytochrome c oxidase subunit 3 (Aegilops)	Similar to Cytochrome c oxidase subunit 3 (Aegilops)	0.23		Cytochrome c oxidase subunit 3 (EC 1.9.3.1) (Cytochrome c oxidase polypeptide III)	CYTOCHROME-C-OXIDASE-RXN
				LEMGIv51_A5_012774_1	Cytochrome-c oxidase	1.9.3.1	52.0153	72.836	n/a	flux increased		Cytochrome c oxidase subunit 6b-1 (Arabidopsis)	Similar to Cytochrome c oxidase subunit 6b-1 (Arabidopsis)	0.15		Cytochrome c oxidase subunit 6b-1 (AtCOX6b-1)	CYTOCHROME-C-OXIDASE-RXN
				LEMGIv51_A5_016266_1	Cytochrome-c oxidase	1.9.3.1	1.15465	1.95692	n/a	flux increased		Cytochrome c oxidase subunit 3 (Aegilops)	Similar to Cytochrome c oxidase subunit 3 (Aegilops)	0.23		Cytochrome c oxidase subunit 3 (EC 1.9.3.1) (Cytochrome c oxidase polypeptide III)	CYTOCHROME-C-OXIDASE-RXN
				LEMGIv51_A5_017365_1	Cytochrome-c oxidase	1.9.3.1	362.77	306.406	n/a	flux increased		Cytochrome c oxidase subunit 6b-2 (Arabidopsis)	Similar to Cytochrome c oxidase subunit 6b-2 (Arabidopsis)	0.14		Cytochrome c oxidase subunit 6b-2 (AtCOX6b-2)	CYTOCHROME-C-OXIDASE-RXN
				LEMGIv51_A5_021947_1	Cytochrome-c oxidase	1.9.3.1	1.12657	1.63248	n/a	flux increased		Cytochrome c oxidase subunit 2 (Oryza)	Similar to Cytochrome c oxidase subunit 2 (Oryza)	0.5		Cytochrome c oxidase subunit 2 (EC 1.9.3.1) (Cytochrome c oxidase polypeptide II)	CYTOCHROME-C-OXIDASE-RXN
				LEMGIv51_A5_005924_1	Cytochrome-c oxidase	1.9.3.1	39.2447	33.0101	n/a	flux increased		Cytochrome c oxidase subunit 5b-2, mitochondrial (Arabidopsis)	Similar to Cytochrome c oxidase subunit 5b-2, mitochondrial (Arabidopsis)	0.1		Cytochrome c oxidase subunit 5b-2, mitochondrial (AtCOX5b-2)	CYTOCHROME-C-OXIDASE-RXN
				LEMGIv51_A5_009542_1	Cytochrome-c oxidase	1.9.3.1	112.679	108.599	n/a	flux increased		Cytochrome c oxidase subunit 5b-2, mitochondrial (Arabidopsis)	Similar to Cytochrome c oxidase subunit 5b-2, mitochondrial (Arabidopsis)	0.03		Cytochrome c oxidase subunit 5b-2, mitochondrial (AtCOX5b-2)	CYTOCHROME-C-OXIDASE-RXN
				LEMGIv51_A5_015057_1	Cytochrome-c oxidase	1.9.3.1	100.877	99.1656	n/a	flux increased		Cytochrome c oxidase subunit 6a, mitochondrial (Arabidopsis)	Similar to Cytochrome c oxidase subunit 6a, mitochondrial (Arabidopsis)	0.27		Cytochrome c oxidase subunit 6a, mitochondrial (AtCOX6a)	CYTOCHROME-C-OXIDASE-RXN
				LEMGIv51_A5_000490_1	Succinate dehydrogenase (quinone)	1.3.5.1	227.045	141.98	n/a	flux increased		Protein of unknown function	Protein of unknown function	0.15		Succinate dehydrogenase subunit 7B, mitochondrial	SUCCINATE-DEHYDROGENASE-UBIQUINONE-RXN
				LEMGIv51_A5_008397_1	Succinate dehydrogenase (quinone)	1.3.5.1	0.0620547	0.172591	n/a	flux increased		Protein of unknown function	Protein of unknown function	1		5-methyltetrahydropteroyltriglutamate--homocysteine methyltransferase (EC 2.1.1.14) (Cobalamin-independent methionine synthase) (Methionine synthase, vitamin-B12 independent isozyme)	SUCCINATE-DEHYDROGENASE-UBIQUINONE-RXN
				LEMGIv51_A5_010562_1	Succinate dehydrogenase (quinone)	1.3.5.1	5.47829	2.64049	n/a	flux increased		Protein of unknown function	Protein of unknown function	1		0	SUCCINATE-DEHYDROGENASE-UBIQUINONE-RXN
				LEMGIv51_A5_012559_1	Succinate dehydrogenase (quinone)	1.3.5.1	0.0184749	0	n/a	flux increased		Protein of unknown function	Protein of unknown function	0.16		Nitrogenase-stabilizing/protective protein NifW	SUCCINATE-DEHYDROGENASE-UBIQUINONE-RXN
				LEMGIv51_A5_014820_1	Succinate--CoA ligase (ADP-forming)	6.2.1.5	111.333	113.443	n/a	flux increased		Succinyl-CoA ligase [ADP-forming] subunit alpha-1, mitochondrial (Solanum)	Similar to Succinyl-CoA ligase [ADP-forming] subunit alpha-1, mitochondrial (Solanum)	0.08		Succinate--CoA ligase [ADP-forming] subunit alpha-1, mitochondrial (EC 6.2.1.5) (Succinyl-CoA synthetase subunit alpha-1) (SCS-alpha-1)	SUCCCOASYN-RXN
				LEMGIv51_A5_015212_1	Succinate--CoA ligase (ADP-forming)	6.2.1.5	62.1578	64.7583	n/a	flux increased		Succinyl-CoA ligase [ADP-forming] subunit beta, mitochondrial (Oryza)	Similar to Succinyl-CoA ligase [ADP-forming] subunit beta, mitochondrial (Oryza)	0.15		Succinate--CoA ligase [ADP-forming] subunit beta, mitochondrial (EC 6.2.1.5) (Succinyl-CoA synthetase beta chain) (SCS-beta)	SUCCCOASYN-RXN
				LEMGIv51_A5_008176_1	Glutamate decarboxylase	4.1.1.15	328.257	166.354	n/a	flux increased		Glutamate decarboxylase 4 (Arabidopsis)	Similar to Glutamate decarboxylase 4 (Arabidopsis)	0.15		Glutamate decarboxylase 4 (GAD 4) (EC 4.1.1.15)	GLUTDECARBOX-RXN
				LEMGIv51_A5_017241_1	Succinate-semialdehyde dehydrogenase (NAD(+))	1.2.1.24	18.4106	20.9798	n/a	flux increased		Succinate-semialdehyde dehydrogenase, mitochondrial (Oryza)	Similar to Succinate-semialdehyde dehydrogenase, mitochondrial (Oryza)	0.41		Succinate-semialdehyde dehydrogenase, mitochondrial (EC 1.2.1.24) (Aldehyde dehydrogenase family 5 member F1) (NAD(+)-dependent succinic semialdehyde dehydrogenase)	SUCCINATE-SEMIALDEHYDE-DEHYDROGENASE-RXN
				LEMGIv51_A5_019124_1	Succinate-semialdehyde dehydrogenase (NAD(+))	1.2.1.24	13.3279	23.4956	n/a	flux increased		Succinate-semialdehyde dehydrogenase, mitochondrial (Oryza)	Similar to Succinate-semialdehyde dehydrogenase, mitochondrial (Oryza)	0.44		Succinate-semialdehyde dehydrogenase, mitochondrial (EC 1.2.1.24) (Aldehyde dehydrogenase family 5 member F1) (NAD(+)-dependent succinic semialdehyde dehydrogenase)	SUCCINATE-SEMIALDEHYDE-DEHYDROGENASE-RXN
vFMa	Succ = OAA	#ABCD <> #ABCD	Fumarase, malate dehydrogenase (symmetric metabolite, two different carbon transitions)	LEMGIv51_A5_014041_1	Fumarate hydratase	4.2.1.2	30.0187	32.0354	n/a	flux increased		Fumarate hydratase 2, chloroplastic (Arabidopsis)	Similar to Fumarate hydratase 2, chloroplastic (Arabidopsis)	0.23		Fumarate hydratase 2, chloroplastic (Fumarase 2) (EC 4.2.1.2)	FUMHYDR-RXN
vFMb	Succ = OAA	#ABCD <> #DCBA	Fumarase, malate dehydrogenase (symmetric metabolite, two different carbon transitions)	LEMGIv51_A5_014041_1	Fumarate hydratase	4.2.1.2	30.0187	32.0354	n/a	flux increased		Fumarate hydratase 2, chloroplastic (Arabidopsis)	Similar to Fumarate hydratase 2, chloroplastic (Arabidopsis)	0.23		Fumarate hydratase 2, chloroplastic (Fumarase 2) (EC 4.2.1.2)	FUMHYDR-RXN
				LEMGIv51_A5_004235_1	Fumarate hydratase	4.2.1.2	0.0646792	0.0771452	n/a	flux increased		Fumarate hydratase 2, chloroplastic (Arabidopsis)	Similar to Fumarate hydratase 2, chloroplastic (Arabidopsis)	0.26		Fumarate hydratase 2, chloroplastic (Fumarase 2) (EC 4.2.1.2)	FUMHYDR-RXN
vME_m	OAA > Pyr_m + CO2	#ABCD > #ABC + #D	mitochondrial malic enzyme	LEMGIv51_A5_013949_1	Malate dehydrogenase (decarboxylating)	1.1.1.39	63.6732	69.5579	n/a	n/a		NAD-dependent malic enzyme 59 kDa isoform, mitochondrial (Solanum)	Similar to NAD-dependent malic enzyme 59 kDa isoform, mitochondrial (Solanum)	0.08		NAD-dependent malic enzyme 59 kDa isoform, mitochondrial (NAD-ME) (EC 1.1.1.39)	1.1.1.39-RXN
				LEMGIv51_A5_006331_1	Malate dehydrogenase (decarboxylating)	1.1.1.39	30.248	29.7521	n/a	n/a		NAD-dependent malic enzyme 62 kDa isoform, mitochondrial (Solanum)	Similar to NAD-dependent malic enzyme 62 kDa isoform, mitochondrial (Solanum)	0.31		NAD-dependent malic enzyme 62 kDa isoform, mitochondrial (NAD-ME) (EC 1.1.1.39)	1.1.1.39-RXN
				LEMGIv51_A5_006332_1	Malate dehydrogenase (decarboxylating)	1.1.1.39	43.2604	67.5452	n/a	n/a		NAD-dependent malic enzyme 1, mitochondrial (Arabidopsis)	Similar to NAD-dependent malic enzyme 1, mitochondrial (Arabidopsis)	0.32		NAD-dependent malic enzyme 1, mitochondrial (AtNAD-ME1) (NAD-malic enzyme 1) (EC 1.1.1.39)	1.1.1.39-RXN
vME_c	OAA > Pyr_c + CO2	#ABCD > #ABC + #D	malic enzyme, cytosol; not in bna572	LEMGIv51_A5_001160_1	Malate dehydrogenase (oxaloacetate-decarboxylating) (NADP(+))	1.1.1.40	5.07227	9.09375	n/a	flux decreased		NADP-dependent malic enzyme (Vitis)	Similar to NADP-dependent malic enzyme (Vitis)	0.24		NADP-dependent malic enzyme (NADP-ME) (EC 1.1.1.40)	MALIC-NADP-RXN
				LEMGIv51_A5_010364_1	Malate dehydrogenase (oxaloacetate-decarboxylating) (NADP(+))	1.1.1.40	10.8919	15.8571	n/a	flux decreased		NADP-dependent malic enzyme, chloroplastic (Flaveria)	Similar to NADP-dependent malic enzyme, chloroplastic (Flaveria)	0.17		NADP-dependent malic enzyme, chloroplastic (NADP-ME) (EC 1.1.1.40)	MALIC-NADP-RXN
vME_p	OAA > Pyr_p + CO2	#ABCD > #ABC + #D	malic enzyme, plastidic	LEMGIv51_A5_001160_1	Malate dehydrogenase (oxaloacetate-decarboxylating) (NADP(+))	1.1.1.40	5.07227	9.09375	n/a	n/a		NADP-dependent malic enzyme (Vitis)	Similar to NADP-dependent malic enzyme (Vitis)	0.24		NADP-dependent malic enzyme (NADP-ME) (EC 1.1.1.40)	MALIC-NADP-RXN
vICLa	Icit > Succ + GOX	#ABCDEF > #EDCF + #AB	isocitrate lyase (symmetric metabolite, two different carbon transitions)	LEMGIv51_A5_012318_1	Isocitrate lyase	4.1.3.1	0.23599	0.639884	n/a	n/a		Isocitrate lyase (Cucurbita)	Similar to Isocitrate lyase (Cucurbita)	0.03		Isocitrate lyase (ICL) (EC 4.1.3.1) (Isocitrase) (Isocitratsysase)	ISOCIT-CLEAV-RXN
vICLb	Icit > Succ + GOX	#ABCDEF > #FCDE + #AB	isocitrate lyase (symmetric metabolite, two different carbon transitions)	LEMGIv51_A5_012318_1	Isocitrate lyase	4.1.3.1	0.23599	0.639884	n/a	n/a		Isocitrate lyase (Cucurbita)	Similar to Isocitrate lyase (Cucurbita)	0.03		Isocitrate lyase (ICL) (EC 4.1.3.1) (Isocitrase) (Isocitratsysase)	ISOCIT-CLEAV-RXN
vACL	Cit = OAA + AcCoAc	#ABCDEF > #FCDE + #AB	ATP:citrate lyase	LEMGIv51_A5_015744_1	ATP citrate synthase	2.3.3.8	78.6526	87.2748	n/a	n/a		ATP-citrate synthase alpha chain protein 2 (Oryza)	Similar to ATP-citrate synthase alpha chain protein 2 (Oryza)	0.17		ATP:citrate lyase	ATP-CITRATE-PRO-S--LYASE-RXN
				LEMGIv51_A5_012913_1	ATP citrate synthase	2.3.3.8	86.5968	115.627	n/a	n/a		ATP-citrate synthase beta chain protein 1 (Oryza)	Similar to ATP-citrate synthase beta chain protein 1 (Oryza)	0.3		ATP:citrate lyase	ATP-CITRATE-PRO-S--LYASE-RXN
vMS	GOX + AcCoAc > OAA	#AB + #ab > #ABba	Malate synthase	LEMGIv51_A5_012282_1	Malate synthase	2.3.3.9	2.15341	3.25742	n/a	n/a		Malate synthase, glyoxysomal (Ricinus)	Similar to Malate synthase, glyoxysomal (Ricinus)	0.05		Malate synthase	MALSYN-RXN
				LEMGIv51_A5_012278_1	Malate synthase	2.3.3.9	0.19717	0	n/a	n/a		Malate synthase, glyoxysomal (Gossypium)	Similar to Malate synthase, glyoxysomal (Gossypium)	1		Malate synthase	MALSYN-RXN
vGT	GOX = Gly	#AB <> #AB	interconversion of glyoxylate and gly by unspecified transamination	LEMGIv51_A5_017729_1	Alanine--glyoxylate transaminase	2.6.1.44	20.979	18.9125	n/a	n/a		Alanine--glyoxylate aminotransferase 2 homolog 3, mitochondrial (Arabidopsis)	Similar to Alanine--glyoxylate aminotransferase 2 homolog 3, mitochondrial (Arabidopsis)	0.18		Alanine--glyoxylate aminotransferase 2 homolog 3, mitochondrial (EC 2.6.1.44) (Beta-alanine-pyruvate aminotransferase 3)	ALANINE--GLYOXYLATE-AMINOTRANSFERASE-RXN
				LEMGIv51_A5_008333_1	Alanine--glyoxylate transaminase	2.6.1.44	0.0321598	0.552835	15.737	n/a		Alanine--glyoxylate aminotransferase 2 homolog 2, mitochondrial (Arabidopsis)	Similar to Alanine--glyoxylate aminotransferase 2 homolog 2, mitochondrial (Arabidopsis)	0.18		Alanine--glyoxylate aminotransferase 2 homolog 2, mitochondrial (EC 2.6.1.44) (Beta-alanine-pyruvate aminotransferase 2)	ALANINE--GLYOXYLATE-AMINOTRANSFERASE-RXN
				LEMGIv51_A5_007363_1	Alanine--glyoxylate transaminase	2.6.1.44	13.3578	22.4113	n/a	n/a		Alanine--glyoxylate aminotransferase 2 homolog 1, mitochondrial (Arabidopsis)	Similar to Alanine--glyoxylate aminotransferase 2 homolog 1, mitochondrial (Arabidopsis)	0.14		Alanine--glyoxylate aminotransferase 2 homolog 1, mitochondrial (EC 2.6.1.44) (Beta-alanine-pyruvate aminotransferase 1)	ALANINE--GLYOXYLATE-AMINOTRANSFERASE-RXN
vCO2_release	CO2_RBC > CO2_ex	#A > #A	CO2 release							n/a
vAla_bm	C3nat = Ala_bm	#ABC > #ABC	mix with unlabeled biomass							n/a
vAlaP	Pyr_c = Ala_bm	#ABC <> #ABC	interconversion of Ala and pyruvate by unspecified transaminations, cytosol	LEMGIv51_A5_013902_1	Alanine transaminase	2.6.1.2	42.7839	46.9004	n/a	flux increased		Alanine aminotransferase 2, mitochondrial (Arabidopsis)	Similar to Alanine aminotransferase 2, mitochondrial (Arabidopsis)	0.12		Alanine aminotransferase 2, mitochondrial (AtAlaAT2) (AtAlaATm) (EC 2.6.1.2) (Alanine-2-oxoglutarate aminotransferase 3) (EC 2.6.1.-)	ALANINE-AMINOTRANSFERASE-RXN
vAlax	Ala_bm = Ala_ex	#ABC > #ABC	auxiliary reaction						n/a	n/a		n/a	n/a	n/a		n/a
vGlu_bm	C5nat = Glu_bm	#ABCDE > #ABCDE	mix with unlabeled biomass						n/a	n/a		n/a	n/a	n/a		n/a
vGluP	Glu = Glu_bm	#ABCDE > #ABCDE	Protein (Glu, Pro , Arg), free Glu, Pro, GABA, citrulline, glutathione, export						n/a	flux increased		n/a	n/a	n/a		n/a
vGluX	Glu_bm = Glu_ex	#ABCDE > #ABCDE	auxiliary reaction						n/a	n/a		n/a	n/a	n/a		n/a
vGln_bm	C5nat = Gln_bm	#ABCDE > #ABCDE	mix with unlabeled biomass						n/a	n/a		n/a	n/a	n/a		n/a
vGlnP	Gln = Gln_bm	#ABCDE > #ABCDE	Gln into protein & Gln into free metabolites, export						n/a	flux increased		n/a	n/a	n/a		n/a
vGlnX	Gln_bm = Gln_ex	#ABCDE > #ABCDE	auxiliary reaction						n/a	n/a		n/a	n/a	n/a		n/a
vSer_bm	C3nat = Ser_bm	#ABC > #ABC	mix with unlabeled biomass						n/a	n/a		n/a	n/a	n/a		n/a
vSerP	ser = Ser_bm	#ABC > #ABC	Ser + Cys into protein, free Ser, export						n/a	flux increased		n/a	n/a	n/a		n/a
vSer	PGAp = ser	#ABC <> #ABC	plastidic PGA pathway to serine	LEMGIv51_A5_019538_1	Phosphoglycerate dehydrogenase	1.1.1.95	34.2103	37.2795	n/a	n/a		D-3-phosphoglycerate dehydrogenase, chloroplastic (Arabidopsis)	Similar to D-3-phosphoglycerate dehydrogenase, chloroplastic (Arabidopsis)	0.07		D-3-phosphoglycerate dehydrogenase 1, chloroplastic (EC 1.1.1.95) (Protein EMBRYO SAC DEVELOPMENT ARREST 9)	PGLYCDEHYDROG-RXN
				LEMGIv51_A5_007265_1	Phosphoglycerate dehydrogenase	1.1.1.95	24.0291	31.4304	n/a	n/a		D-3-phosphoglycerate dehydrogenase, chloroplastic (Arabidopsis)	Similar to D-3-phosphoglycerate dehydrogenase, chloroplastic (Arabidopsis)	0.14		D-3-phosphoglycerate dehydrogenase 1, chloroplastic (EC 1.1.1.95) (Protein EMBRYO SAC DEVELOPMENT ARREST 9)	PGLYCDEHYDROG-RXN
				LEMGIv51_A5_000641_1	Phosphoserine phosphatase	3.1.3.3	11.6579	15.165	n/a	n/a		Phosphoserine phosphatase, chloroplastic (Arabidopsis)	Similar to Phosphoserine phosphatase, chloroplastic (Arabidopsis)	0.28		Phosphoserine phosphatase, chloroplastic (PSP) (PSPase) (EC 3.1.3.3) (O-phosphoserine phosphohydrolase)	PSERPHOSPHA-RXN
				LEMGIv51_A5_000639_1	Phosphoserine phosphatase	3.1.3.3	0.515416	0.233117	n/a	n/a		Phosphoserine phosphatase, chloroplastic (Arabidopsis)	Similar to Phosphoserine phosphatase, chloroplastic (Arabidopsis)	0.29		Phosphoserine phosphatase, chloroplastic (PSP) (PSPase) (EC 3.1.3.3) (O-phosphoserine phosphohydrolase)	PSERPHOSPHA-RXN
				LEMGIv51_A5_001384_1	Phosphoserine phosphatase	3.1.3.3	22.8975	19.5086	n/a	n/a		6-phosphofructo-2-kinase/fructose-2,6-bisphosphatase (Arabidopsis)	Similar to 6-phosphofructo-2-kinase/fructose-2,6-bisphosphatase (Arabidopsis)	0.13		Phosphoglycerate mutase-like protein 4	PSERPHOSPHA-RXN
				LEMGIv51_A5_012447_1	Phosphoserine phosphatase	3.1.3.3	25.2738	29.9345	n/a	n/a		Protein of unknown function	Protein of unknown function	0.18		Acid sugar phosphatase (EC 3.1.3.-)	PSERPHOSPHA-RXN
				LEMGIv51_A5_019466_1	Phosphoserine phosphatase	3.1.3.3	0	0.0896536	n/a	n/a		Phosphoserine phosphatase, chloroplastic (Arabidopsis)	Similar to Phosphoserine phosphatase, chloroplastic (Arabidopsis)	0.43		Phosphoserine phosphatase, chloroplastic (PSP) (PSPase) (EC 3.1.3.3) (O-phosphoserine phosphohydrolase)	PSERPHOSPHA-RXN
				LEMGIv51_A5_019468_1	Phosphoserine phosphatase	3.1.3.3	121.271	80.5083	n/a	n/a		Phosphoserine phosphatase, chloroplastic (Arabidopsis)	Similar to Phosphoserine phosphatase, chloroplastic (Arabidopsis)	0.15		Phosphoserine phosphatase, chloroplastic (PSP) (PSPase) (EC 3.1.3.3) (O-phosphoserine phosphohydrolase)	PSERPHOSPHA-RXN
			photorespiratory pathway	LEMGIv51_A5_008595_1	Serine--pyruvate transaminase	2.6.1.51	201.552	252.884	n/a	n/a		Serine--glyoxylate aminotransferase (Arabidopsis)	Similar to Serine--glyoxylate aminotransferase (Arabidopsis)	0.38		Serine--glyoxylate aminotransferase (EC 2.6.1.45) (Alanine--glyoxylate aminotransferase) (AGT) (EC 2.6.1.44) (Asparagine aminotransferase) (EC 2.6.1.-) (Serine--pyruvate aminotransferase) (EC 2.6.1.51)	GLYCINE-AMINOTRANSFERASE-RXN
				LEMGIv51_A5_008596_1	Serine--pyruvate transaminase	2.6.1.51	249.052	302.728	n/a	n/a		Serine--glyoxylate aminotransferase (Arabidopsis)	Similar to Serine--glyoxylate aminotransferase (Arabidopsis)	0.05		Serine--glyoxylate aminotransferase (EC 2.6.1.45) (Alanine--glyoxylate aminotransferase) (AGT) (EC 2.6.1.44) (Asparagine aminotransferase) (EC 2.6.1.-) (Serine--pyruvate aminotransferase) (EC 2.6.1.51)	GLYCINE-AMINOTRANSFERASE-RXN
				LEMGIv51_A5_006224_1	Glycerate dehydrogenase	1.1.1.29	804.252	804.659	n/a	n/a						glycerate dehydrogenase
				LEMGIv51_A5_021501_1	Glycerate 3-kinase	2.7.1.31	20.1538	19.1344	n/a	n/a						glycerate kinase
				LEMGIv51_A5_021658_1	Glycerate 3-kinase	2.7.1.31	41.701	50.0389	n/a	n/a						glycerate kinase
v1ex	Ser_bm = Ser_ex	#ABC > #ABC	auxiliary reaction		n/a		0	0	n/a	n/a		n/a	n/a	n/a		n/a
vSerGly	ser = Gly + C1	#ABC <> #AB + #C	glycine hydroxymethyltransferase	LEMGIv51_A5_018032_1	Glycine hydroxymethyltransferase	2.1.2.1	28.6073	28.6191	n/a	n/a		Serine hydroxymethyltransferase 6 (Arabidopsis)	Similar to Serine hydroxymethyltransferase 6 (Arabidopsis)	0.1		Serine hydroxymethyltransferase 6 (AtSHMT6) (EC 2.1.2.1) (Glycine hydroxymethyltransferase 6) (Serine methylase 6)	GLYOHMETRANS-RXN
				LEMGIv51_A5_011884_1	Glycine hydroxymethyltransferase	2.1.2.1	107.571	146.546	n/a	n/a		Serine hydroxymethyltransferase 4 (Arabidopsis)	Similar to Serine hydroxymethyltransferase 4 (Arabidopsis)	0.09		Serine hydroxymethyltransferase 4 (AtSHMT4) (EC 2.1.2.1) (Glycine hydroxymethyltransferase 4) (Serine methylase 4)	GLYOHMETRANS-RXN
				LEMGIv51_A5_016774_1	Glycine hydroxymethyltransferase	2.1.2.1	532.112	678.115	n/a	n/a		Serine hydroxymethyltransferase 1, mitochondrial (Arabidopsis)	Similar to Serine hydroxymethyltransferase 1, mitochondrial (Arabidopsis)	0.1		Serine hydroxymethyltransferase 1, mitochondrial (AtSHMT1) (EC 2.1.2.1) (Glycine hydroxymethyltransferase 1) (Serine Transhydroxymethyltransferase) (STM) (Serine methylase 1)	GLYOHMETRANS-RXN
				LEMGIv51_A5_019308_1	Glycine hydroxymethyltransferase	2.1.2.1	34.4282	52.7629	n/a	n/a		Serine hydroxymethyltransferase 3, chloroplastic (Arabidopsis)	Similar to Serine hydroxymethyltransferase 3, chloroplastic (Arabidopsis)	0.12		Serine hydroxymethyltransferase 3, chloroplastic (AtSHMT3) (EC 2.1.2.1) (Glycine hydroxymethyltransferase 3) (Serine methylase 3)	GLYOHMETRANS-RXN
vGly_dec	Gly = CO2 + C1	#AB <> #A + #B	glycine decarboxylase	LEMGIv51_A5_011577_1	Glycine dehydrogenase (aminomethyl-transferring)	1.4.4.2	308.463	469.676	n/a	n/a		Glycine dehydrogenase (decarboxylating) A, mitochondrial (Flaveria)	Similar to Glycine dehydrogenase (decarboxylating) A, mitochondrial (Flaveria)	0.08		Glycine dehydrogenase (decarboxylating) A, mitochondrial (EC 1.4.4.2) (Glycine cleavage system P protein A) (Glycine decarboxylase A) (Glycine dehydrogenase (aminomethyl-transferring) A)	GCVP-RXN
				LEMGIv51_A5_020090_1	Glycine dehydrogenase (aminomethyl-transferring)	1.4.4.2	0	0	n/a	n/a		Glycine dehydrogenase (decarboxylating), mitochondrial (Solanum)	Similar to Glycine dehydrogenase (decarboxylating), mitochondrial (Solanum)	1		Glycine dehydrogenase (decarboxylating), mitochondrial (EC 1.4.4.2) (Glycine cleavage system P protein) (Glycine decarboxylase) (Glycine dehydrogenase (aminomethyl-transferring))	GCVP-RXN
				LEMGIv51_A5_016729_1	Aminomethyltransferase	2.1.2.10	623.822	711.979	n/a	n/a		Aminomethyltransferase, mitochondrial (Flaveria)	Similar to Aminomethyltransferase, mitochondrial (Flaveria)	0.04		Aminomethyltransferase, mitochondrial (EC 2.1.2.10) (Glycine cleavage system T protein) (GCVT)	GCVT-RXN
				LEMGIv51_A5_009113_1	Aminomethyltransferase	2.1.2.10	12.0894	20.0713	n/a	n/a		Protein of unknown function	Protein of unknown function	0.24		Putative transferase At1g60990, chloroplastic (EC 2.1.-.-) (Iron-sulfur cluster assembly factor homolog COG0354)	GCVT-RXN
vGly_bm	C2nat = Gly_bm	#AB > #AB	mix with unlabeled biomass		n/a		0	0	n/a	n/a		n/a	n/a	n/a		n/a
vGlyP	Gly = Gly_bm	#AB > #AB	Protein (Gly), free Gly, glutathione, export		n/a		0	0	n/a	flux increased		n/a	n/a	n/a		n/a
v2ex	Gly_bm = Gly_ex	#AB > #AB	auxiliary reaction		n/a		0	0	n/a	n/a		n/a	n/a	n/a		n/a
vHis	RPp + C1 = His	#ABCDE + #a > #EDCBAa	RP into His and Trp; His and Trp have PrPP (C5 sugar-P) as a common precursor. The reaction formulates the synthesis of the C6 carbon backbone of His and also accounts for the C5 sugars going into Trp		n/a		0	0	n/a	flux increased		n/a	n/a	n/a		n/a
vHis_bm	C6nat = His_bm	#ABCDEF > #ABCDEF	mix with unlabeled biomass		n/a		0	0	n/a	n/a		n/a	n/a	n/a		n/a
vHisP	His = His_bm	#ABCDEF > #ABCDEF	Protein (His, Trp), free His, Trp, export		n/a		0	0	n/a	flux increased		n/a	n/a	n/a		n/a
v3ex	His_bm = His_ex	#ABCDEF > #ABCDEF	auxiliary reaction		n/a		0	0	n/a	n/a		n/a	n/a	n/a		n/a
vAra	EPp + PEPp = Shikimat	#ABCD + #abc > #abcABCD	shikimat synthesis (symmetric metabolite, two different carbon transitions)	LEMGIv51_A5_001314_1	3-deoxy-7-phosphoheptulonate synthase	2.5.1.54	58.8572	38.7836	n/a	flux increased		Phospho-2-dehydro-3-deoxyheptonate aldolase 1, chloroplastic (Oryza)	Similar to Phospho-2-dehydro-3-deoxyheptonate aldolase 1, chloroplastic (Oryza)	0.2		Phospho-2-dehydro-3-deoxyheptonate aldolase 1, chloroplastic (EC 2.5.1.54) (3-deoxy-D-arabino-heptulosonate 7-phosphate synthase 1) (DAHP synthase 1) (Phospho-2-keto-3-deoxyheptonate aldolase 1)	DAHPSYN-RXN
				LEMGIv51_A5_011450_1	3-deoxy-7-phosphoheptulonate synthase	2.5.1.54	62.2978	78.9875	n/a	flux increased		Phospho-2-dehydro-3-deoxyheptonate aldolase 1, chloroplastic (Oryza)	Similar to Phospho-2-dehydro-3-deoxyheptonate aldolase 1, chloroplastic (Oryza)	0.14		Phospho-2-dehydro-3-deoxyheptonate aldolase 1, chloroplastic (EC 2.5.1.54) (3-deoxy-D-arabino-heptulosonate 7-phosphate synthase 1) (DAHP synthase 1) (Phospho-2-keto-3-deoxyheptonate aldolase 1)	DAHPSYN-RXN
vArb	EPp + PEPp = Shikimat	#ABCD + #abc > #abDCBAc	shikimat synthesis (symmetric metabolite, two different carbon transitions)	LEMGIv51_A5_001314_1	3-deoxy-7-phosphoheptulonate synthase	2.5.1.54	58.8572	38.7836	n/a	flux increased		Phospho-2-dehydro-3-deoxyheptonate aldolase 1, chloroplastic (Oryza)	Similar to Phospho-2-dehydro-3-deoxyheptonate aldolase 1, chloroplastic (Oryza)	0.2		Phospho-2-dehydro-3-deoxyheptonate aldolase 1, chloroplastic (EC 2.5.1.54) (3-deoxy-D-arabino-heptulosonate 7-phosphate synthase 1) (DAHP synthase 1) (Phospho-2-keto-3-deoxyheptonate aldolase 1)	DAHPSYN-RXN
				LEMGIv51_A5_011450_1	3-deoxy-7-phosphoheptulonate synthase	2.5.1.54	62.2978	78.9875	n/a	flux increased		Phospho-2-dehydro-3-deoxyheptonate aldolase 1, chloroplastic (Oryza)	Similar to Phospho-2-dehydro-3-deoxyheptonate aldolase 1, chloroplastic (Oryza)	0.14		Phospho-2-dehydro-3-deoxyheptonate aldolase 1, chloroplastic (EC 2.5.1.54) (3-deoxy-D-arabino-heptulosonate 7-phosphate synthase 1) (DAHP synthase 1) (Phospho-2-keto-3-deoxyheptonate aldolase 1)	DAHPSYN-RXN
vPhe	Shikimat + PEPp = Aro + CO2	#ABCDEFG + #abc > #abcBCDEFG + #A	Phe & Tyr synthesis;		n/a		0	0	n/a	flux increased		n/a	n/a	n/a		n/a
vPhe_bm	C9nat = Phe_bm	#ABCDEFGHI > #ABCDEFGHI	mix with unlabeled biomass		n/a		0	0	n/a	n/a		n/a	n/a	n/a		n/a
vPheP	Aro = Phe_bm	#ABCDEFGHI > #ABCDEFGHI	Protein (Phe), free Phe, export		n/a		0	0	n/a	flux increased		n/a	n/a	n/a		n/a
v4ex	Phe_bm = Phe_ex	#ABCDEFGHI > #ABCDEFGHI	auxiliary reaction		n/a		0	0	n/a	n/a		n/a	n/a	n/a		n/a
vTyr	Aro = Tyr	#ABCDEFGHI > #ABCDEFGHI	Tyr synthesis		n/a		0	0	n/a	flux increased		n/a	n/a	n/a		n/a
vTyr_bm	C9nat = Tyr_bm	#ABCDEFGHI > #ABCDEFGHI	mix with unlabeled biomass		n/a		0	0	n/a	n/a		n/a	n/a	n/a		n/a
vTyrP	Tyr = Tyr_bm	#ABCDEFGHI > #ABCDEFGHI	Protein (Tyr), free Tyr, export		n/a		0	0	n/a	flux increased		n/a	n/a	n/a		n/a
v5ex	Tyr_bm = Tyr_ex	#ABCDEFGHI > #ABCDEFGHI	auxiliary reaction		n/a		0	0	n/a	n/a		n/a	n/a	n/a		n/a
vaKIV	Pyr_p + Pyr_p = aKIV + CO2	#ABC + #abc > #ABbcC + #a	plastidic valine & Leu synthesis	LEMGIv51_A5_012437_1	Acetolactate synthase	2.2.1.6	24.2268	30.1545	n/a	flux increased		Acetolactate synthase small subunit 2, chloroplastic (Arabidopsis)	Similar to Acetolactate synthase small subunit 2, chloroplastic (Arabidopsis)	0.29		Acetolactate synthase small subunit 2, chloroplastic (Acetohydroxy-acid synthase small subunit) (AHAS) (ALS)	ACETOLACTSYN-RXN
				LEMGIv51_A5_015271_1	Acetolactate synthase	2.2.1.6	102.227	146.893	n/a	flux increased		Acetolactate synthase 1, chloroplastic (Zea)	Similar to Acetolactate synthase 1, chloroplastic (Zea)	0.12		Acetolactate synthase 1, chloroplastic (EC 2.2.1.6) (Acetohydroxy-acid synthase 1)	ACETOLACTSYN-RXN
				LEMGIv51_A5_012439_1	Acetolactate synthase	2.2.1.6	50.5503	69.949	n/a	flux increased		Acetolactate synthase small subunit 1, chloroplastic (Arabidopsis)	Similar to Acetolactate synthase small subunit 1, chloroplastic (Arabidopsis)	0.46		Acetolactate synthase small subunit 1, chloroplastic (Acetohydroxy-acid synthase small subunit) (AHAS) (ALS) (Protein valine-tolerant 1)	ACETOLACTSYN-RXN
vVal	aKIV = Val	#ABCDE > #ABCDE	Val synthesis		n/a		0	0	n/a	flux increased		n/a	n/a	n/a		n/a
vVal_bm	C5nat = Val_bm	#ABCDE > #ABCDE	mix with unlabeled biomass		n/a		0	0	n/a	n/a		n/a	n/a	n/a		n/a
vValP	Val = Val_bm	#ABCDE > #ABCDE	Protein (Val), free Val, export		n/a		0	0	n/a	flux increased		n/a	n/a	n/a		n/a
v6ex	Val_bm = Val_ex	#ABCDE > #ABCDE	auxiliary reaction		n/a		0	0	n/a	n/a		n/a	n/a	n/a		n/a
vLeu	aKIV + AcCoAp = Leu + CO2	#ABCDE + #ab > #abBCDE + #A	Leu synthesis	LEMGIv51_A5_021949_1	2-isopropylmalate synthase	2.3.3.13	0.105667	0.0519857	n/a	flux increased		2-isopropylmalate synthase 2, chloroplastic (Arabidopsis)	Similar to 2-isopropylmalate synthase 2, chloroplastic (Arabidopsis)	0.23		2-isopropylmalate synthase 2, chloroplastic (EC 2.3.3.13) (2-isopropylmalate synthase 1) (Methylthioalkylmalate synthase-like 3)	2-ISOPROPYLMALATESYN-RXN
				LEMGIv51_A5_006288_1	2-isopropylmalate synthase	2.3.3.13	73.0891	76.1455	n/a	flux increased		2-isopropylmalate synthase B (Solanum)	Similar to 2-isopropylmalate synthase B (Solanum)	0.16		2-isopropylmalate synthase B (EC 2.3.3.13) (Alpha-IPM synthase B) (Alpha-isopropylmalate synthase B)	2-ISOPROPYLMALATESYN-RXN
vLeu_bm	C6nat = Leu_bm	#ABCDEF > #ABCDEF	mix with unlabeled biomass		n/a		0	0	n/a	n/a		n/a	n/a	n/a		n/a
vLeuP	Leu = Leu_bm	#ABCDEF > #ABCDEF	Protein (Leu), free Leu		n/a		0	0	n/a	flux increased		n/a	n/a	n/a		n/a
v7ex	Leu_bm = Leu_ex	#ABCDEF > #ABCDEF	auxiliary reaction		n/a		0	0	n/a	n/a		n/a	n/a	n/a		n/a
vIle	Thr + Pyr_p = Ile + CO2	#ABCD + #abc > #ABbCDc + #a	Ile synthesis	LEMGIv51_A5_016215_1	n/a		0	0	n/a	flux increased		n/a	n/a	n/a		n/a
				LEMGIv51_A5_012437_1	Acetolactate synthase	2.2.1.6	24.2268	30.1545	n/a	flux increased		Acetolactate synthase small subunit 2, chloroplastic (Arabidopsis)	Similar to Acetolactate synthase small subunit 2, chloroplastic (Arabidopsis)	0.29		Acetolactate synthase small subunit 2, chloroplastic (Acetohydroxy-acid synthase small subunit) (AHAS) (ALS)	ACETOLACTSYN-RXN
				LEMGIv51_A5_015271_1	Acetolactate synthase	2.2.1.6	102.227	146.893	n/a	flux increased		Acetolactate synthase 1, chloroplastic (Zea)	Similar to Acetolactate synthase 1, chloroplastic (Zea)	0.12		Acetolactate synthase 1, chloroplastic (EC 2.2.1.6) (Acetohydroxy-acid synthase 1)	ACETOLACTSYN-RXN
				LEMGIv51_A5_012439_1	Acetolactate synthase	2.2.1.6	50.5503	69.949	n/a	flux increased		Acetolactate synthase small subunit 1, chloroplastic (Arabidopsis)	Similar to Acetolactate synthase small subunit 1, chloroplastic (Arabidopsis)	0.46		Acetolactate synthase small subunit 1, chloroplastic (Acetohydroxy-acid synthase small subunit) (AHAS) (ALS) (Protein valine-tolerant 1)	ACETOLACTSYN-RXN
				LEMGIv51_A5_016077_1	Ketol-acid reductoisomerase (NADP(+))	1.1.1.86				flux increased
				LEMGIv51_A5_015196_1	Dihydroxy-acid dehydratase	4.2.1.9				flux increased
				LEMGIv51_A5_010034_1	Branched-chain-amino-acid transaminase	2.6.1.42	49.7955	26.3023	n/a	flux increased		Branched-chain-amino-acid aminotransferase 3, chloroplastic (Arabidopsis)	Similar to Branched-chain-amino-acid aminotransferase 3, chloroplastic (Arabidopsis)	0.09		Branched-chain-amino-acid aminotransferase 3, chloroplastic (Atbcat-3) (EC 2.6.1.42) (EC 2.6.1.88)	BRANCHED-CHAINAMINOTRANSFERLEU-RXN
				LEMGIv51_A5_009748_1	Branched-chain-amino-acid transaminase	2.6.1.42	30.7189	43.4181	n/a	flux increased		Branched-chain-amino-acid aminotransferase 5, chloroplastic (Arabidopsis)	Similar to Branched-chain-amino-acid aminotransferase 5, chloroplastic (Arabidopsis)	0.18		Branched-chain-amino-acid aminotransferase 5, chloroplastic (Atbcat-5) (EC 2.6.1.42)	BRANCHED-CHAINAMINOTRANSFERLEU-RXN
vIle_bm	C6nat = Ile_bm	#ABCDEF > #ABCDEF	mix with unlabeled biomass		n/a		0	0	n/a	n/a		n/a	n/a	n/a		n/a
vIleP	Ile = Ile_bm	#ABCDEF > #ABCDEF	Protein (Ile), free Ile, export		n/a		0	0	n/a	flux increased		n/a	n/a	n/a		n/a
v8ex	Ile_bm = Ile_ex	#ABCDEF > #ABCDEF	auxiliary reaction		n/a		0	0	n/a	n/a		n/a	n/a	n/a		n/a
vThr	Asp = Thr	#ABCD > #ABCD	Thr synthesis		n/a		0	0	n/a	flux increased		n/a	n/a	n/a		n/a
vThr_bm	C4nat = Thr_bm	#ABCD > #ABCD	mix with unlabeled biomass		n/a		0	0	n/a	n/a		n/a	n/a	n/a		n/a
vThrP	Thr = Thr_bm	#ABCD > #ABCD	Protein (Thr, Met), free Thr, Met, homoserine, export		n/a		0	0	n/a	flux increased		n/a	n/a	n/a		n/a
v9ex	Thr_bm = Thr_ex	#ABCD > #ABCD	auxiliary reaction		n/a		0	0	n/a	n/a		n/a	n/a	n/a		n/a
vAsx	OAA = Asp	#ABCD > #ABCD	Asp synthesis		n/a		0	0	n/a	flux increased		n/a	n/a	n/a		n/a
vAsx_bm	C4nat = Asx_bm	#ABCD > #ABCD	mix with unlabeled biomass		n/a		0	0	n/a	n/a		n/a	n/a	n/a		n/a
vAsxP	Asp = Asx_bm	#ABCD > #ABCD	Protein (Asp, Asn), free Asp, Asn, free malate, export		n/a		0	0	n/a	flux increased		n/a	n/a	n/a		n/a
v10ex	Asx_bm = Asx_ex	#ABCD > #ABCD	auxiliary reaction		n/a		0	0	n/a	n/a		n/a	n/a	n/a		n/a
vLys_a	Asp + Pyr_p = Lys + CO2	#ABCD + #abc > #ABCDcb + #a	lysine synthesis (symmetric metabolite, two different carbon transitions)	LEMGIv51_A5_018917_1	4-hydroxy-tetrahydrodipicolinate synthase	4.3.3.7	48.8067	41.1514	n/a	flux increased		4-hydroxy-tetrahydrodipicolinate synthase 2, chloroplastic (Arabidopsis)	Similar to 4-hydroxy-tetrahydrodipicolinate synthase 2, chloroplastic (Arabidopsis)	0.12		4-hydroxy-tetrahydrodipicolinate synthase 2, chloroplastic (HTPA synthase 2) (EC 4.3.3.7)	DIHYDRODIPICSYN-RXN
vLys_b	Asp + Pyr_p = Lys + CO2	#ABCD + #abc > #abcDCB + #A	lysine synthesis (symmetric metabolite, two different carbon transitions)	LEMGIv51_A5_018917_1	4-hydroxy-tetrahydrodipicolinate synthase	4.3.3.7	48.8067	41.1514	n/a	flux increased		4-hydroxy-tetrahydrodipicolinate synthase 2, chloroplastic (Arabidopsis)	Similar to 4-hydroxy-tetrahydrodipicolinate synthase 2, chloroplastic (Arabidopsis)	0.12		4-hydroxy-tetrahydrodipicolinate synthase 2, chloroplastic (HTPA synthase 2) (EC 4.3.3.7)	DIHYDRODIPICSYN-RXN
vLys_bm	C6nat = Lys_bm	#ABCDEF > #ABCDEF	mix with unlabeled biomass		n/a		0	0	n/a	n/a		n/a	n/a	n/a		n/a
vLysP	Lys = Lys_bm	#ABCDEF > #ABCDEF	Protein (Lys), free Lys, export		n/a		0	0	n/a	flux increased		n/a	n/a	n/a		n/a
v11ex	Lys_bm = Lys_ex	#ABCDEF > #ABCDEF	auxiliary reaction		n/a		0	0	n/a	n/a		n/a	n/a	n/a		n/a
vGlyc_bm	C3nat = Glyc_bm	#ABC > #ABC	mix with unlabeled biomass		n/a		0	0	n/a	n/a		n/a	n/a	n/a		n/a
vGlyc_outa	TPc = Glyc_bm	#ABC > #ABC	glycerol part of TAG (symmetric metabolite, two different carbon transitions), export		n/a		0	0	n/a	flux increased		n/a	n/a	n/a		n/a
vGlyc_outb	TPc = Glyc_bm	#CBA > #ABC	glycerol part of TAG (symmetric metabolite, two different carbon transitions), export		n/a		0	0	n/a	n/a		n/a	n/a	n/a		n/a
v12ex	Glyc_bm = Glyc_ex	#ABC > #ABC	auxiliary reaction		n/a		0	0	n/a	n/a		n/a	n/a	n/a		n/a
vSt_bm	C6nat = St_bm	#ABCDEF > #ABCDEF	mix with unlabeled biomass		n/a		0	0	n/a	n/a		n/a	n/a	n/a		n/a
vSt_out	HPp = St_bm	#ABCDEF > #ABCDEF	plastidic hexosephosphate into starch, export	LEMGIv51_A5_004873_1	Glucose-1-phosphate adenylyltransferase	2.7.7.27	81.7687	106.896	n/a	n/a		Glucose-1-phosphate adenylyltransferase small subunit, chloroplastic (Brassica)	Similar to Glucose-1-phosphate adenylyltransferase small subunit, chloroplastic (Brassica)	0.1		Glucose-1-phosphate adenylyltransferase small subunit, chloroplastic (EC 2.7.7.27) (ADP-glucose pyrophosphorylase) (ADP-glucose synthase) (AGPase B) (Alpha-D-glucose-1-phosphate adenyl transferase)	GLUC1PADENYLTRANS-RXN
				LEMGIv51_A5_015881_1	Glucose-1-phosphate adenylyltransferase	2.7.7.27	234.235	196.997	n/a	n/a		Glucose-1-phosphate adenylyltransferase large subunit 1, chloroplastic (Arabidopsis)	Similar to Glucose-1-phosphate adenylyltransferase large subunit 1, chloroplastic (Arabidopsis)	0.41		Glucose-1-phosphate adenylyltransferase large subunit 1, chloroplastic (EC 2.7.7.27) (ADP-glucose pyrophosphorylase) (ADP-glucose synthase) (AGPase S) (Alpha-D-glucose-1-phosphate adenyl transferase)	GLUC1PADENYLTRANS-RXN
				LEMGIv51_A5_008718_1	Glucose-1-phosphate adenylyltransferase	2.7.7.27	0.590167	0.520047	n/a	n/a		Glucose-1-phosphate adenylyltransferase large subunit 1, chloroplastic (Arabidopsis)	Similar to Glucose-1-phosphate adenylyltransferase large subunit 1, chloroplastic (Arabidopsis)	0.32		Glucose-1-phosphate adenylyltransferase large subunit 1, chloroplastic (EC 2.7.7.27) (ADP-glucose pyrophosphorylase) (ADP-glucose synthase) (AGPase S) (Alpha-D-glucose-1-phosphate adenyl transferase)	GLUC1PADENYLTRANS-RXN
				LEMGIv51_A5_017146_1	Glucose-1-phosphate adenylyltransferase	2.7.7.27	10.5157	12.7465	n/a	n/a		Glucose-1-phosphate adenylyltransferase large subunit 2, chloroplastic (Arabidopsis)	Similar to Glucose-1-phosphate adenylyltransferase large subunit 2, chloroplastic (Arabidopsis)	0.11		Glucose-1-phosphate adenylyltransferase large subunit 2, chloroplastic (EC 2.7.7.27) (ADP-glucose pyrophosphorylase) (ADP-glucose synthase) (AGPase S) (Alpha-D-glucose-1-phosphate adenyl transferase)	GLUC1PADENYLTRANS-RXN
				LEMGIv51_A5_017841_1	Glucose-1-phosphate adenylyltransferase	2.7.7.27	7.16607	21.7327	n/a	n/a		Glucose-1-phosphate adenylyltransferase large subunit 2, chloroplastic (Arabidopsis)	Similar to Glucose-1-phosphate adenylyltransferase large subunit 2, chloroplastic (Arabidopsis)	0.19		Glucose-1-phosphate adenylyltransferase large subunit 2, chloroplastic (EC 2.7.7.27) (ADP-glucose pyrophosphorylase) (ADP-glucose synthase) (AGPase S) (Alpha-D-glucose-1-phosphate adenyl transferase)	GLUC1PADENYLTRANS-RXN
v13ex	St_bm = St_ex	#ABCDEF > #ABCDEF	auxiliary reaction		n/a		0	0	n/a	n/a		n/a	n/a	n/a		n/a
vAc_p_bm	C2nat = Ac_p_bm	#AB > #AB	mix with unlabeled biomass		n/a		0	0	n/a	n/a		n/a	n/a	n/a		n/a
vFASp	AcCoAp = Ac_p_bm	#AB > #AB	plastidic fatty acid synthesis, export of acetate units, calculated from total lipid comtent and fatty acid composition	LEMGIv51_A5_017266_1	Acetyl-CoA carboxylase	6.4.1.2	9.13722	6.24764	n/a	flux increased		Acetyl-coenzyme A carboxylase carboxyl transferase subunit alpha, chloroplastic (Arabidopsis)	Similar to Acetyl-coenzyme A carboxylase carboxyl transferase subunit alpha, chloroplastic (Arabidopsis)	0.05		Acetyl-coenzyme A carboxylase carboxyl transferase subunit alpha, chloroplastic (ACCase subunit alpha) (Acetyl-CoA carboxylase carboxyltransferase subunit alpha) (EC 6.4.1.2)	ACETYL-COA-CARBOXYLTRANSFER-RXN
				LEMGIv51_A5_013942_1	Acetyl-CoA carboxylase	6.4.1.2	0	0	n/a	flux increased		Acetyl-coenzyme A carboxylase carboxyl transferase subunit alpha, chloroplastic (Arabidopsis)	Similar to Acetyl-coenzyme A carboxylase carboxyl transferase subunit alpha, chloroplastic (Arabidopsis)	0.72		Acetyl-coenzyme A carboxylase carboxyl transferase subunit alpha, chloroplastic (ACCase subunit alpha) (Acetyl-CoA carboxylase carboxyltransferase subunit alpha) (EC 6.4.1.2)	ACETYL-COA-CARBOXYLTRANSFER-RXN
				LEMGIv51_A5_007621_1	Acetyl-CoA carboxylase	6.4.1.2	57.039	65.455	n/a	flux increased		Biotin carboxylase 1, chloroplastic (Populus)	Similar to Biotin carboxylase 1, chloroplastic (Populus)	0.23		Biotin carboxylase 1, chloroplastic (EC 6.3.4.14) (Acetyl-CoA carboxylase subunit A 1) (ACC) (EC 6.4.1.2)	ACETYL-COA-CARBOXYLTRANSFER-RXN
				LEMGIv51_A5_013122_1	Acetyl-CoA carboxylase	6.4.1.2	56.0194	102.515	n/a	flux increased		Biotin carboxyl carrier protein of acetyl-CoA carboxylase 1, chloroplastic (Arabidopsis)	Similar to Biotin carboxyl carrier protein of acetyl-CoA carboxylase 1, chloroplastic (Arabidopsis)	0.45		Biotin carboxyl carrier protein of acetyl-CoA carboxylase 1, chloroplastic (AtBCCP1) (BCCP-1)	ACETYL-COA-CARBOXYLTRANSFER-RXN
v15ex	Ac_p_bm = Ac_p_ex	#AB > #AB	auxiliary reaction		n/a		0	0	n/a	n/a		n/a	n/a	n/a		n/a
vHPc_bm	C6nat = HPc_bm	#ABCDEF > #ABCDEF	mix with unlabeled biomass		n/a		0	0	n/a	n/a		n/a	n/a	n/a		n/a
vHPc_out	HPc = HPc_bm	#ABCDEF > #ABCDEF	cytosolic hexosephospate into cell wall, export	LEMGIv51_A5_014135_1	UTP--glucose-1-phosphate uridylyltransferase	2.7.7.9	136.39	164.506	n/a	flux increased		UTP--glucose-1-phosphate uridylyltransferase (Musa)	Similar to UTP--glucose-1-phosphate uridylyltransferase (Musa)	0.21		UTP--glucose-1-phosphate uridylyltransferase (EC 2.7.7.9) (UDP-glucose pyrophosphorylase) (UDPGP) (UGPase)	GLUC1PURIDYLTRANS-RXN
				LEMGIv51_A5_017582_1	UTP--glucose-1-phosphate uridylyltransferase	2.7.7.9	12.4116	26.156	n/a	flux increased		UTP--glucose-1-phosphate uridylyltransferase 1 (Arabidopsis)	Similar to UTP--glucose-1-phosphate uridylyltransferase 1 (Arabidopsis)	0.24		UTP--glucose-1-phosphate uridylyltransferase 1 (EC 2.7.7.9) (UDP-glucose pyrophosphorylase 1) (AtUGP1) (UDPGP 1) (UGPase 1)	GLUC1PURIDYLTRANS-RXN
v16ex	HPc_bm = HPc_ex	#ABCDEF > #ABCDEF	auxiliary reaction		n/a		0	0	n/a	n/a		n/a	n/a	n/a		n/a
vGlc_bm	C6nat = GLC_bm	#ABCDEF > #ABCDEF	mix with unlabeled biomass		n/a		0	0	n/a	n/a		n/a	n/a	n/a		n/a
vGlc_out	HPc = GLC_bm	#ABCDEF > #ABCDEF	Hexose-phosphate, myo-inositol, sucrose, export		n/a		0	0	n/a	flux increased		n/a	n/a	n/a		n/a
v17ex	GLC_bm = GLC_ex	#ABCDEF > #ABCDEF	auxiliary reaction		n/a		0	0	n/a	n/a		n/a	n/a	n/a		n/a
vCit_bm	C6nat = Cit_bm	#ABCDEF > #ABCDEF	mix with unlabeled biomass		n/a		0	0	n/a	n/a		n/a	n/a	n/a		n/a
vCit_out	Cit = Cit_bm	#ABCDEF > #ABCDEF	Citrate, cis-aconitate, export		n/a		0	0	n/a	flux increased		n/a	n/a	n/a		n/a
v18ex	Cit_bm = Cit_ex	#ABCDEF > #ABCDEF	auxiliary reaction		n/a		0	0	n/a	n/a		n/a	n/a	n/a		n/a
vMal_bm	C4nat = Mal_bm	#ABCD > #ABCD	mix with unlabeled biomass		n/a		0	0	n/a	n/a		n/a	n/a	n/a		n/a
vMal_out	OAA = Mal_bm	#ABCD > #ABCD	Malate, succinate, export		n/a		0	0	n/a	flux increased		n/a	n/a	n/a		n/a
v19ex	Mal_bm = Mal_ex	#ABCD > #ABCD	auxiliary reaction		n/a		0	0	n/a	n/a		n/a	n/a	n/a		n/a
vFruc_bm	C6nat = Fruc_bm	#ABCDEF > #ABCDEF	mix with unlabeled biomass		n/a		0	0	n/a	n/a		n/a	n/a	n/a		n/a
vFruc_out	HPc = Fruc_bm	#ABCDEF > #ABCDEF	fructose, export		n/a		0	0	n/a	flux increased		n/a	n/a	n/a		n/a
v20ex	Fruc_bm = Fruc_ex	#ABCDEF > #ABCDEF	auxiliary reaction		n/a		0	0	n/a	n/a		n/a	n/a	n/a		n/a
vGR	GOX = GCA	#AB <> #AB	glyoxylate reductase [EC:1.1.1.26], glyoxylate/hydroxypyruvate reductase [EC:1.1.1.79 1.1.1.81]	LEMGIv51_A5_003982_1	Glyoxylate reductase	1.1.1.26	54.7389	68.895	n/a	n/a		Glyoxylate/succinic semialdehyde reductase 2, chloroplastic (Arabidopsis)	Similar to Glyoxylate/succinic semialdehyde reductase 2, chloroplastic (Arabidopsis)	0.04		Glyoxylate/succinic semialdehyde reductase 2, chloroplastic (AtGLYR2) (AtGR2) (SSA reductase 2) (EC 1.1.1.79) (EC 1.1.1.n11)	RXN0-300
				LEMGIv51_A5_015764_1	Glyoxylate reductase	1.1.1.26	185.623	210.02	n/a	n/a		Glyoxylate/succinic semialdehyde reductase 1 (Arabidopsis)	Similar to Glyoxylate/succinic semialdehyde reductase 1 (Arabidopsis)	0.25		Glyoxylate/succinic semialdehyde reductase 1 (AtGLYR1) (AtGR1) (SSA reductase 1) (EC 1.1.1.79) (EC 1.1.1.n11) (Gamma-hydroxybutyrate dehydrogenase) (AtGHBDH)	GLYCOLATE-REDUCTASE-RXN
				LEMGIv51_A5_004520_1	3-hydroxyisobutyrate dehydrogenase	1.1.1.31	3.83257	3.15625	n/a	n/a		Probable 3-hydroxyisobutyrate dehydrogenase, mitochondrial (Arabidopsis)	Similar to Probable 3-hydroxyisobutyrate dehydrogenase, mitochondrial (Arabidopsis)	0.08		Probable 3-hydroxyisobutyrate dehydrogenase, mitochondrial (HIBADH) (EC 1.1.1.31)	3-HYDROXYISOBUTYRATE-DEHYDROGENASE-RXN
				LEMGIv51_A5_001293_1	Hydroxyphenylpyruvate reductase	1.1.1.237	94.1471	110.775	n/a	n/a		Hydroxyphenylpyruvate reductase (Plectranthus)	Similar to Hydroxyphenylpyruvate reductase (Plectranthus)	0.04		Hydroxyphenylpyruvate reductase (HPPR) (EC 1.1.1.237)	RXN-7622
				LEMGIv51_A5_006242_1	Glyoxylate reductase (NADP(+))	1.1.1.79	33.8117	30.8341	n/a	n/a		Hydroxyphenylpyruvate reductase (Plectranthus)	Similar to Hydroxyphenylpyruvate reductase (Plectranthus)	0.19		Glyoxylate reductase (EC 1.1.1.26)	GLYOXYLATE-REDUCTASE-NADP+-RXN
			Malate / oxaloacetate pool: Enzyme activities that interconvert malate and oxaloacetate	LEMGIv51_A5_008038_1	Malate dehydrogenase	1.1.1.37	147.441	166.396	n/a	n/a		Malate dehydrogenase (Nicotiana)	Similar to Malate dehydrogenase (Nicotiana)	0.12		Malate dehydrogenase (NtRed-2) (EC 1.1.1.37)	MALATE-DEH-RXN
				LEMGIv51_A5_003791_1	Malate dehydrogenase	1.1.1.37	113.532	168.698	n/a	n/a		Malate dehydrogenase, chloroplastic (Arabidopsis)	Similar to Malate dehydrogenase, chloroplastic (Arabidopsis)	0		Malate dehydrogenase, chloroplastic (EC 1.1.1.37) (Chloroplastic malate dehydrogenase) (Chloroplastic MDH) (cpNAD-MDH) (Plastidic NAD-dependent malate dehydrogenase) (pNAD-MDH)	RXN-13408
				LEMGIv51_A5_014571_1	Malate dehydrogenase	1.1.1.37	4.65738	6.31739	n/a	n/a		Malate dehydrogenase, chloroplastic (Arabidopsis)	Similar to Malate dehydrogenase, chloroplastic (Arabidopsis)	0		Malate dehydrogenase, chloroplastic (EC 1.1.1.37) (Chloroplastic malate dehydrogenase) (Chloroplastic MDH) (cpNAD-MDH) (Plastidic NAD-dependent malate dehydrogenase) (pNAD-MDH)	RXN-13408
				LEMGIv51_A5_013190_1	Malate dehydrogenase (NADP(+))	1.1.1.82	33.9857	33.3318	n/a	n/a		Malate dehydrogenase [NADP], chloroplastic (Pisum)	Similar to Malate dehydrogenase [NADP], chloroplastic (Pisum)	0.35		Malate dehydrogenase [NADP], chloroplastic (EC 1.1.1.82) (NADP-MDH)	MALATE-DEHYDROGENASE-NADP+-RXN
				LEMGIv51_A5_021198_1	Malate dehydrogenase	1.1.1.37	119.929	118.359	n/a	n/a		Malate dehydrogenase, mitochondrial (Eucalyptus)	Similar to Malate dehydrogenase, mitochondrial (Eucalyptus)	0.08		Malate dehydrogenase, mitochondrial (EC 1.1.1.37)	MALATE-DEH-RXN
				LEMGIv51_A5_017641_1	Malate dehydrogenase	1.1.1.37	7.53644	7.87703	n/a	n/a		Malate dehydrogenase, mitochondrial (Citrullus)	Similar to Malate dehydrogenase, mitochondrial (Citrullus)	0.21		Malate dehydrogenase, mitochondrial (EC 1.1.1.37)	MALATE-DEH-RXN
				LEMGIv51_A5_001928_1	Malate dehydrogenase	1.1.1.37	0.193577	0.244035	n/a	n/a		Malate dehydrogenase, mitochondrial (Eucalyptus)	Similar to Malate dehydrogenase, mitochondrial (Eucalyptus)	0.12		Malate dehydrogenase, mitochondrial (EC 1.1.1.37)	MALATE-DEH-RXN
				LEMGIv51_A5_015061_1	Malate dehydrogenase	1.1.1.37	359.146	289.958	n/a	n/a		Malate dehydrogenase, glyoxysomal (Cucumis)	Similar to Malate dehydrogenase, glyoxysomal (Cucumis)	0.04		Malate dehydrogenase, glyoxysomal (EC 1.1.1.37)	MALATE-DEH-RXN
			hexose phosphates interconversion	LEMGIv51_A5_000150_1	Glucose-6-phosphate isomerase	5.3.1.9	91.4233	72.4499	n/a	n/a		Glucose-6-phosphate isomerase 1, chloroplastic (Arabidopsis)	Similar to Glucose-6-phosphate isomerase 1, chloroplastic (Arabidopsis)	0.15		Glucose-6-phosphate isomerase 1, chloroplastic (GPI 1) (EC 5.3.1.9) (Phosphoglucose isomerase 1) (PGI 1) (Phosphohexose isomerase) (PHI)	PGLUCISOM-RXN
				LEMGIv51_A5_009447_1	Glucose-6-phosphate isomerase	5.3.1.9	29.7461	41.8112	n/a	n/a		Glucose-6-phosphate isomerase, cytosolic (Oenothera)	Similar to Glucose-6-phosphate isomerase, cytosolic (Oenothera)	0.36		Glucose-6-phosphate isomerase, cytosolic (GPI) (EC 5.3.1.9) (Phosphoglucose isomerase) (PGI) (Phosphohexose isomerase) (PHI)	RXN-13720
				LEMGIv51_A5_009446_1	Glucose-6-phosphate isomerase	5.3.1.9	26.2654	26.2903	n/a	n/a		Glucose-6-phosphate isomerase, cytosolic (Arabidopsis)	Similar to Glucose-6-phosphate isomerase, cytosolic (Arabidopsis)	0.75		Glucose-6-phosphate isomerase, cytosolic (GPI) (EC 5.3.1.9) (Phosphoglucose isomerase) (PGI) (Phosphohexose isomerase) (PHI)	RXN-13720
				LEMGIv51_A5_006415_1	Phosphoglucomutase (alpha-D-glucose-1,6-bisphosphate-dependent)	5.4.2.2	20.9875	23.3312	n/a	n/a		Phosphoglucomutase, chloroplastic (Arabidopsis)	Similar to Phosphoglucomutase, chloroplastic (Arabidopsis)	0.31		Phosphoglucomutase, chloroplastic (PGM) (EC 5.4.2.2) (Glucose phosphomutase)	RXN66-532
				LEMGIv51_A5_019579_1	Phosphoglucomutase (alpha-D-glucose-1,6-bisphosphate-dependent)	5.4.2.2	54.0963	72.544	n/a	n/a		Phosphoglucomutase, cytoplasmic 1 (Zea)	Similar to Phosphoglucomutase, cytoplasmic 1 (Zea)	0.11		Phosphoglucomutase, cytoplasmic 1 (PGM 1) (EC 5.4.2.2) (Glucose phosphomutase 1)	RXN66-532

## Sheet: Table S7
Table S7: Metabolite names used in the flux model
abbreviation	name
Ac_p_bm	first two carbon of fatty acid (C18(1-2)), representing lipids in biomass
Ac_p_ex	artifical external lipids
AcCoAp	plastidic acetyl-Coenzyme A
AcCoAc	cytosolic acetyl-Coenzyme A
aKIV	2-keto-isovalerate
Ala_bm	alanine in biomass
Ala_ex	alanine in biomass export out
Aro	arogenate
Asp	Asp, Asn
Asx_bm	Asp, Asn in biomass
Asx_ex	artifical external Asp, Asn
C1	5,10-methylene- or 5-formyl -tetrahydrofolate
C1nat	one naturally labelled carbon atom
C2nat	two naturally labelled carbon atoms
C3nat	three naturally labelled carbon atoms
C4nat	four naturally labelled carbon atoms
C5nat	five naturally labelled carbon atoms
C6nat	six naturally labelled carbon atoms
C9nat	nine naturally labelled carbon atoms
Cit	citrate
Cit_bm	citrate in biomass
Cit_ex	artifical external citrate
CO2	CO2
CO2_RBC	artifical CO2 pool
EPp	erythrose 4-phosphate (plastidic)
Fruc_bm	fructose in biomass
Fruc_ex	artifical external fructose
GCA	glycolate
GCA_bm	glycolate in biomass
GCA_ex	artifical external glycolate
GLC_bm	hexose, representing sucrose stored in biomass
GLC_ex	sucrose export into biomass
GLCU	labeled glucose
Gln	glutamine
Gln_bm	glutamine in biomass
Gln_ex	artifical external glutamine
Glu	glutamate
Glu_bm	glutamate in biomass
Glu_ex	artifical external glutamate
Gly	glycine
Gly_bm	glycine in biomass
Gly_ex	artifical external glycine
Glyc_bm	glycerol in biomass
Glyc_ex	artifical external glycerol
GOX	glyoxylate
Hex	hexose, representing free hexoses and sucrose
His	histidine
His_bm	histidine in biomass
His_ex	artifical external histidine
HPc	hexose phosphate (cytosolic)
HPc_bm	hexose phosphate in biomass, representing cell wall
HPc_ex	artifical external cell wall
HPp	hexose phosphate (plastidic)
Icit	isocitrate
Ile	isoleucine
Ile_bm	isoleucine in biomass
Ile_ex	artifical external isoleucine
KG	ketoglutarate
Leu	leucine
Leu_bm	leucine in biomass
Leu_ex	artifical external leucine
Lys	lysine
Lys_bm	lysine in biomass
Lys_ex	artifical external lysine
Mal_bm	malate in biomass
Mal_ex	artifical external malate
OAA	oxaloacetate (oxaloacetae / malate common pool)
PEPc	phosphoenol pyruvate (cytosolic)
PEPp	phosphoenol pyruvate (plastidic)
PGAc	3-phospho glycerate (cytosolic)
PGAp	3-phospho glycerate (plastidic)
Phe_bm	phenyalanine in biomass
Phe_ex	artifical external phenyalanine
Pyr_c	pyruvate (cytosolic)
Pyr_m	pyruvate (mitochondrial)
Pyr_p	pyruvate (plastidic)
RPp	ribose 5-phosphate (plastidic)
RuPc	Ribulose 5-phosphate (cytosolic)
RuPp	Ribulose 5-phosphate (plastidic)
ser	serine
Ser_bm	serine in biomass
Ser_ex	artifical external serine
Shikimat	shikimic acid
SPp	sedoheptulose 7-phosphate (plastidic)
St_bm	starch in biomass
St_ex	artifical external starch
Succ	succinate
Thr	threonine
Thr_bm	threonine in biomass
Thr_ex	artifical external threonine
TPc	triose phosphate (dihydroxyacetone phosphate, glyceraldehyde 3-phosphate, cytosolic)
TPp	triose phosphate (dihydroxyacetone phosphate, glyceraldehyde 3-phosphate, plastidic)
Tyr	tyrosine
Tyr_bm	tyrosine in biomass
Tyr_ex	artifical external tyrosine
Val	valine
Val_bm	valine in biomass
Val_ex	artifical external valine
XPc	xylulose 5-phosphate (cytosolic)
XPp	xylulose 5-phosphate (plastidic)

## Sheet: Table S8
Table S8: Assessment of step wise model improvement. The four model configurations (A, B, C) correspond panels A, B and C in Fig. S1, respectively. The squared error residuals are given for the difference between the measured and simulated labelling profile, measured and simulated nutrition uptake rates. To pass the test for goodness of fit, the Sum of squared residuals (SSR) needs to be below th…
	INS				ONS
model configurations	A	B	C		A	B	C
mass isotopomer measurements	120	120	120		120	120	120
mass spec. groups (fragments)	27	27	27		27	27	27
measured exchange fluxes with environment			2				3
free fluxes	43	45	45		44	46	46
df	50	48	50		49	47	50
Χ2(90%,df)	63.1671	60.9066	63.1671		62.0375	59.7743	63.1671
SSR	367.942	45.3498	47.9958		15.2463	15.0486	19.9239
measured exchange fluxes with environment	Squared Residuals				Squared Residuals
net:vCO2_in			0.00762672				0.00394265
net:vupt0			0.00127297				0.00202119
net:vuptGln							0.00384117
mass isotopomer measurements	Squared Residuals				Squared Residuals
Ac_p_bm#M0	0.183736	1.09101	0.821628		0.411738	0.391479	0.329881
Ac_p_bm#M1	4.13361	2.76687	2.44538		1.23676	1.22641	1.30913
Ac_p_bm#M2	6.08276	0.388668	0.438097		0.218726	0.229447	0.321573
Ala_bm#M0	0.500187	0.0081061	0.0102625		0.038382	0.0453201	0.00422371
Ala_bm#M1	5.14936	0.239135	0.262603		0.337696	0.392168	0.178064
Ala_bm#M2	0.974733	0.723594	0.754693		0.0174254	0.0111066	0.000210588
Ala_bm#M3	3.93261	0.20954	0.214999		0.26367	0.265241	0.13526
Ala_bm[2-3]#M0	0.022493	0.605344	0.559026		0.0834469	0.0744514	0.00442903
Ala_bm[2-3]#M1	2.94139	0.993894	1.05089		0.0656383	0.063257	0.0337526
Ala_bm[2-3]#M2	3.49074	0.0493868	0.0788348		0.00104233	0.000439387	0.0628288
Asx_bm#M0	5.02075	1.37369	1.4055		0.028423	0.0262803	0.0261924
Asx_bm#M1	0.224661	0.576117	0.54809		0.0694635	0.0669613	0.0711354
Asx_bm#M2	0.163095	0.0631428	0.0601406		0.000105082	9.84453e-05	0.00242565
Asx_bm#M3	3.81759	0.0197897	0.0308832		0.00741613	0.00759119	0.00321877
Asx_bm#M4	0.121828	0.000840678	0.0010348		2.41689e-05	1.52799e-05	2.14362e-05
Asx_bm[1-2]#M0	2.04053	1.30131	1.29631		0.381397	0.368734	0.375805
Asx_bm[1-2]#M1	0.0446597	0.427854	0.363317		0.310182	0.294097	0.28556
Asx_bm[1-2]#M2	2.68883	0.236858	0.287119		0.00375579	0.0043005	0.00628881
Asx_bm[2-4]#M0	0.184187	3.72444	3.64172		1.00457	1.03163	0.99975
Asx_bm[2-4]#M1	0.720628	0.83557	0.823002		0.0051808	0.00771474	0.00713022
Asx_bm[2-4]#M2	0.429797	0.0952424	0.0698947		0.0228673	0.0234907	0.0146043
Asx_bm[2-4]#M3	0.385827	0.501975	0.544773		0.60758	0.600595	0.631989
GLC_bm#M0	0.00876435	0.0292112	0.300532		0.0284545	0.0265845	0.000439308
GLC_bm#M1	0.185796	0.000216415	0.138266		0.186873	0.145114	0.0249046
GLC_bm#M2	0.0298295	9.97769e-05	0.0252908		0.00872914	0.0125491	0.0769377
GLC_bm#M3	1.82387	0.00371956	0.0539979		0.0398513	0.037578	0.0258214
GLC_bm#M4	0.364545	0.0059427	0.023192		0.00117231	0.00351048	0.00442475
GLC_bm#M5	0.000350926	4.44127e-06	0.00296563		0.000973845	0.000569723	0.000369742
GLC_bm#M6	3.27142	0.00360539	0.410062		0.141425	0.114468	0.00388745
Glu_bm#M0	4.60247	0.355917	0.307272		0.0163285	0.01517	0.0375649
Glu_bm#M1	0.4302	0.046962	0.0371464		0.0446578	0.0439338	0.0819222
Glu_bm#M2	1.65543	0.295403	0.216459		0.000123999	8.08606e-05	7.98051e-09
Glu_bm#M3	1.49539	0.0529334	0.0583152		0.0015208	0.00157318	0.00136549
Glu_bm#M4	0.0522512	0.000340539	0.000349673		3.11255e-07	2.38059e-07	4.45234e-07
Glu_bm#M5	0.00398239	0.000453792	0.000469284		5.64246e-05	5.61704e-05	5.68632e-05
Glu_bm[2-5]#M0	1.43464	0.405802	0.342765		0.00280013	0.00311526	9.0472e-05
Glu_bm[2-5]#M1	0.5218	0.0389399	0.0203193		0.00418229	0.00422384	0.000110818
Glu_bm[2-5]#M2	2.79399	0.417412	0.308757		0.000461659	0.000575859	0.0011301
Glu_bm[2-5]#M3	0.0384295	0.0140982	0.0113965		0.000119801	0.000118673	0.000108723
Glu_bm[2-5]#M4	0.00288559	0.00467804	0.00415282		0.00036472	0.000364138	0.000360129
Gly_bm#M0	5.19757	0.285747	0.284845		0.00994506	0.0129026	4.15251e-05
Gly_bm#M1	0.328945	0.026055	0.0201118		0.00090978	0.00354342	0.0930958
Gly_bm#M2	2.90158	0.141388	0.155844		0.00523006	0.00322849	0.0908593
Gly_bm[2]#M0	1.00803	0.0910818	0.0752311		0.00492558	0.000392768	0.0107417
Gly_bm[2]#M1	1.00259	0.0927268	0.0767268		0.00431678	0.000235256	0.00983311
Glyc_bm#M0	0.865131	0.0455228	0.00270115		4.49002e-05	1.29306e-06	0.122703
Glyc_bm#M1	7.28023	0.335163	0.553233		0.0998923	0.0783333	0.0129606
Glyc_bm#M2	0.201719	0.03813	0.0606444		0.00113157	1.35267e-05	0.00883573
Glyc_bm#M3	10.1196	0.358775	0.304111		0.123413	0.0741178	0.133255
Glyc_bm[2-3]#M0	4.25214	0.638442	1.03205		0.22728	0.224255	0.803848
Glyc_bm[2-3]#M1	1.91708	0.000403983	0.0516221		0.00507592	0.0157918	0.159601
Glyc_bm[2-3]#M2	11.8953	0.610303	0.625657		0.159224	0.116572	0.240699
Ile_bm[2-6]#M0	22.1461	2.44352	2.85878		0.0127453	0.0120442	0.00226395
Ile_bm[2-6]#M1	0.0409328	0.887966	1.0042		0.135938	0.129192	0.104749
Ile_bm[2-6]#M2	6.57905	0.27293	0.362367		0.0617426	0.0579258	0.0173367
Ile_bm[2-6]#M3	2.91228	0.0447436	0.0399654		0.00664494	0.00599995	0.00764713
Ile_bm[2-6]#M4	0.0647288	1.07079e-05	8.09414e-06		0.00173985	0.00170336	0.00176417
Ile_bm[2-6]#M5	0.000885529	0.0137601	0.0138815		0.011512	0.0114877	0.0115611
Leu_bm[2-6]#M0	6.63219	0.328125	0.626545		0.904409	0.88699	0.628763
Leu_bm[2-6]#M1	0.0325442	0.0725475	0.00339047		0.120642	0.113419	0.0972708
Leu_bm[2-6]#M2	4.60732	0.269331	0.261418		0.896249	0.865142	0.623145
Leu_bm[2-6]#M3	0.281476	0.0402281	0.0463517		0.0552365	0.0540131	0.0419156
Leu_bm[2-6]#M4	0.00982877	0.00720702	0.00723813		0.00850644	0.00840619	0.0075102
Leu_bm[2-6]#M5	0.00013453	0.000834486	0.00085643		0.000461172	0.000460143	0.00044661
Lys_bm#M0	35.6988	4.92999	4.26751		0.696627	0.690863	0.61866
Lys_bm#M1	0.0352377	0.871879	0.687419		0.0580937	0.0474152	0.0583637
Lys_bm#M2	4.65047	0.49805	0.426863		0.109431	0.11953	0.202612
Lys_bm#M3	9.17052	0.212552	0.214653		0.0441462	0.0458423	0.00279705
Lys_bm#M4	0.461698	0.00232053	0.0022571		5.76073e-05	6.92063e-05	4.03846e-06
Lys_bm#M5	0.0437222	0.00089992	0.000931083		6.90483e-05	7.09119e-05	5.55324e-05
Lys_bm#M6	0.00326665	9.29136e-05	9.9345e-05		1.40547e-06	1.52711e-06	7.96687e-07
Lys_bm[2-6]#M0	18.2694	1.28025	1.58533		0.0293745	0.028305	0.0112521
Lys_bm[2-6]#M1	0.103711	0.174689	0.228232		1.00068e-06	6.8292e-05	0.00194015
Lys_bm[2-6]#M2	6.52785	0.262581	0.350427		0.0046896	0.00368178	0.00233591
Lys_bm[2-6]#M3	2.84441	0.0366826	0.0323689		0.0124359	0.0115475	0.013794
Lys_bm[2-6]#M4	0.0678178	7.44041e-06	9.9539e-06		3.95452e-05	4.52686e-05	3.5976e-05
Lys_bm[2-6]#M5	0.00861967	2.80543e-05	2.28511e-05		7.323e-06	7.94983e-06	6.13827e-06
Phe_bm[1-2]#M0	8.55366	0.229155	0.213271		0.0875818	0.0433638	0.13633
Phe_bm[1-2]#M1	0.0318654	0.00329146	0.0147253		0.125645	0.0813672	0.00449378
Phe_bm[1-2]#M2	7.53753	0.178109	0.116392		0.00342487	0.0059305	0.0913206
Ser_bm#M0	3.45608	0.000260939	0.00156383		0.00784037	0.0200134	4.76871e-07
Ser_bm#M1	0.544549	0.0820985	0.104425		0.000401752	0.0122775	0.0050636
Ser_bm#M2	1.6346	0.0560717	0.0618821		0.00332857	0.00252015	0.0541378
Ser_bm#M3	1.74503	0.000964482	0.00104441		0.0263687	0.00592392	0.0246261
Ser_bm[1-2]#M0	1.58928	0.523116	0.521917		0.547088	0.492917	0.552444
Ser_bm[1-2]#M1	0.794293	0.0105229	0.00688852		0.138099	0.0888725	0.01702
Ser_bm[1-2]#M2	4.65079	0.379476	0.402934		0.139093	0.167183	0.381577
Ser_bm[2-3]#M0	1.92805	0.00497952	0.0143625		0.147294	0.128556	0.108117
Ser_bm[2-3]#M1	0.111533	0.0958615	0.125194		0.103132	0.180808	0.0402438
Ser_bm[2-3]#M2	1.11445	0.0566211	0.0542364		0.00396531	0.00440168	0.0165186
St_bm#M0	0.62133	0.694593	0.84027		0.319589	0.193273	0.116443
St_bm#M1	0.242832	0.515821	1.28923		0.943013	0.962361	1.16042
St_bm#M2	0.00437507	0.000745683	0.101609		0.000327571	5.04459e-05	0.000636752
St_bm#M3	1.23946	0.154821	0.00965693		0.260397	0.208159	0.444343
St_bm#M4	0.397169	0.0464428	0.102138		0.000779026	0.00257056	0.00857044
St_bm#M5	0.0166089	0.0125861	0.0227502		1.58185e-06	4.62031e-05	0.00565627
St_bm#M6	0.284929	2.73332	4.02913		0.756136	0.893925	3.5732
Thr_bm#M0	19.0346	0.902719	0.877258		0.182631	0.188211	0.188446
Thr_bm#M1	0.699184	0.303747	0.324701		0.0347601	0.0365694	0.0335944
Thr_bm#M2	0.67873	0.0284657	0.0305426		0.0343179	0.0341961	0.0502885
Thr_bm#M3	5.44693	0.0572761	0.0417238		0.00594703	0.00610389	0.00227856
Thr_bm#M4	0.134718	0.000120878	0.000200742		0.000458653	0.000416526	0.000446474
Thr_bm[2-4]#M0	8.8188	0.372827	0.399611		0.22918	0.21652	0.231488
Thr_bm[2-4]#M1	0.0114545	0.00174967	0.00237456		0.0772963	0.0687312	0.0705218
Thr_bm[2-4]#M2	1.83762	0.153183	0.189768		0.0356382	0.0348694	0.0480274
Thr_bm[2-4]#M3	2.2715	0.0315057	0.0218781		0.0001569	0.000289658	8.86284e-06
Tyr_bm[1-2]#M0	4.4671	1.66362	1.62034		0.318874	0.425615	1.51256
Tyr_bm[1-2]#M1	0.197693	0.46309	0.554257		0.0871858	0.132851	0.513763
Tyr_bm[1-2]#M2	6.53036	0.37458	0.282135		0.0743591	0.0847835	0.266627
Val_bm#M0	15.4627	0.866365	0.351631		0.758243	0.755739	0.595322
Val_bm#M1	1.85704	0.124008	0.00703727		0.0376644	0.0249123	0.0453653
Val_bm#M2	7.20691	0.402203	0.244246		0.0215452	0.0311132	0.100829
Val_bm#M3	4.67428	0.000525144	0.00124162		0.244297	0.248258	0.056214
Val_bm#M4	0.108477	0.000220255	3.94417e-05		0.00189202	0.00197814	0.000300531
Val_bm#M5	0.0151339	0.000191541	0.000102292		2.78994e-07	5.62169e-07	2.51259e-05
Val_bm[2-5]#M0	7.69174	0.079357	0.267443		0.0213909	0.0304593	0.0703662
Val_bm[2-5]#M1	2.06678	0.228821	0.115905		0.0185882	0.0171857	0.042292
Val_bm[2-5]#M2	11.7865	0.271026	0.360601		0.0387453	0.047105	0.132156
Val_bm[2-5]#M3	0.251803	0.013084	0.0167945		0.00314832	0.00341512	0.00536984
Val_bm[2-5]#M4	0.0608652	0.0091583	0.0096301		0.00071212	0.00073892	0.000969869

## Sheet: Table S9
Table S9: Best fit flux results for inorganic nitrogen condition (INS) and organic nitrogen condition (ONS). These flux sets were obtained after optimization was repeated at least 100 times for each model, each time with randomized start values for the free fluxes. Complete flux vector output with net- and exchange fluxes (".n", ".x"). Additional flux vectors for alternative optima were obtained …
name	comment	INS	ONS	INS, alternative optimum (vG6PDH_p = 0)	ONS, alternative optimum (vG6PDH_p = 0)	INS, alternative optimum (G6PDH_c = 0)	ONS, alternative optimum (vG6PDH_c = 0)
residuals	sum of squared errors	47.9958	19.9239	48.8334	20.2457	50.1187	21.569
v10ex.n	efflux Asp, Asn (Asx)	8.10028	12.2971	8.10028	12.2971	8.10028	12.2971
v11ex.n	efflux (Lys)	2.27449	4.06666	2.27449	4.06666	2.27449	4.06666
v12ex.n	efflux glycerol (Glyc)	2.96321	3.47171	2.96321	3.47171	2.96321	3.47171
v13ex.n	efflux starch (St)	5.41151	6.45849	5.41151	6.45849	5.41151	6.45849
v15ex.n	efflux acetate (Ac_p)	50.0453	58.6332	50.0453	58.6332	50.0453	58.6332
v16ex.n	efflux hexose phosphate (HPc)	27.0442	18.3804	27.0442	18.3804	27.0442	18.3804
v17ex.n	efflux glucose (GLC)	7.40546	11.2735	7.40546	11.2735	7.40546	11.2735
v18ex.n	efflux citrate (Cit)	5.64126	8.48186	5.64126	8.48186	5.64126	8.48186
v19ex.n	efflux malate (Mal)	4.59794	7.43199	4.59794	7.43199	4.59794	7.43199
v1ex.n	efflux (Ser)	3.14427	4.64826	3.14427	4.64826	3.14427	4.64826
v20ex.n	efflux fructose (Fruc)	1.80199	2.73898	1.80199	2.73898	1.80199	2.73898
v2ex.n	efflux (Gly)	2.05468	3.61421	2.05468	3.61421	2.05468	3.61421
v3ex.n	efflux (His)	0.979943	1.70658	0.979943	1.70658	0.979943	1.70658
v4ex.n	efflux (Phe)	2.33911	4.19317	2.33911	4.19317	2.33911	4.19317
v5ex.n	efflux (Tyr)	1.81487	3.26157	1.81487	3.26157	1.81487	3.26157
v6ex.n	efflux (Val)	2.35761	4.14668	2.35761	4.14668	2.35761	4.14668
v7ex.n	efflux (Leu)	3.02963	5.42112	3.02963	5.42112	3.02963	5.42112
v8ex.n	efflux (Ile)	1.54895	2.76634	1.54895	2.76634	1.54895	2.76634
v9ex.n	efflux (Thr)	2.58793	4.58189	2.58793	4.58189	2.58793	4.58189
vACL.n	ATP:citrate lyase	0.0472489	4.15995e-05	4.58578	3.83757e-15	3.0558	7.34962
vAc_p_bm.n	artificial flux for isotopic dilution by unlabeled inoculum biomass (acetate)	1.61941	1.96689	1.61941	1.96689	1.61941	1.96689
vAco.n	Aconitate hydratase	27.2612	4.70769	27.8808	3.99301	20.9429	-3.12001
vAlaP.n	Ala into protein, export	2.92282	4.84626	2.92282	4.84626	2.92282	4.84626
vAla_bm.n	artificial flux for isotopic dilution by unlabeled inoculum biomass (Ala)	0.0977419	0.168214	0.0977419	0.168214	0.0977419	0.168214
vAlax.n	efflux (Ala)	3.02056	5.01448	3.02056	5.01448	3.02056	5.01448
vAldo_c.n	6-phosphofructokinase, pyrophosphate-dependent phosphofructokinase, fructose-bisphosphate aldolase	24.6308	4.76021e-05	25.4343	0.000100012	29.3113	0.0001
vAldo_p.n	6-phosphofructokinase, fructose-bisphosphate aldolase	-149.571	-163.722	-144.994	-166.625	-251.678	-246.645
vAra.n	shikimat synthesis (symmetric metabolite, two different carbon transitions)	2.00978	3.60233	2.00978	3.60233	2.00978	3.60233
vArb.n	shikimat synthesis (symmetric metabolite, two different carbon transitions)	2.00978	3.60233	2.00978	3.60233	2.00978	3.60233
vAsx.n	Asp synthesis	14.0421	22.9165	14.0421	22.9165	14.0421	22.9165
vAsxP.n	Asp + Asn into protein, free malate, export	7.83816	11.8846	7.83816	11.8846	7.83816	11.8846
vAsx_bm.n	artificial flux for isotopic dilution by unlabeled inoculum biomass (Asp, Asn)	0.262116	0.412514	0.262116	0.412514	0.262116	0.412514
vCO2_in.n	CO2 uptake, destined for RubisCO	582.748	518.232	586.48	518.335	563.483	517.843
vCO2_RBC.n	CO2 exchange between intracellular and pool	225.941	342.221	216.803	344.048	322.265	418.983
vCO2_release.n	CO2 efflux	595.414	626.716	596.81	626.38	582.139	628.207
vCS.n	pyruvate dehydrogenase , citrate synthase	32.7672	12.9051	37.9253	12.1903	29.4574	12.4269
vCit_bm.n	artificial flux for isotopic dilution by unlabeled inoculum biomass (citrate)	0.182545	0.284529	0.182545	0.284529	0.182545	0.284529
vCit_out.n	Citrate into biomass, export	5.45871	8.19733	5.45871	8.19733	5.45871	8.19733
vFASp.n	plastidic fatty acid synthesis, export of acetate units	48.4259	56.6664	48.4259	56.6664	48.4259	56.6664
vFMa.n	Fumarase, malate dehydrogenase (symmetric metabolite, two different carbon transitions)	8.86421	34.2146	9.17402	33.8404	5.70507	30.3517
vFMb.n	Fumarase, malate dehydrogenase (symmetric metabolite, two different carbon transitions)	8.86421	34.2146	9.17402	33.8404	5.70507	30.3517
vFruc_bm.n	artificial flux for isotopic dilution by unlabeled inoculum biomass (fructose)	0.0583105	0.0918809	0.0583105	0.0918809	0.0583105	0.0918809
vFruc_out.n	fructose into biomass	1.74368	2.6471	1.74368	2.6471	1.74368	2.6471
vG6PDH_c.n	glucose 6-phosphate dehydrogenase, 6-phosphogluconolactonase, 6-phosphogluconate dehydrogenase	128.137	141.359	124.556	145.397	4.866e-05	4.3201e-19
vG6PDH_p.n	glucose-6-phosphate dehydrogenase, 6-phosphogluconolactonase, phosphogluconate dehydrogenase (decarboxylating)	0.110774	0.000279342	3.75016e-09	1e-09	242.671	240.9
vGAPDH_c.n	GAP-dehydrogenase, phospho glycerokinase, cytosol	69.6167	-36.3177	104.288	-39.1362	62.8072	-72.4981
vGAPDH_p.n	glyceraldehyde-3-phosphate dehydrogenase, phosphoglycerate kinase	-353.774	-330.704	-376.645	-333.103	-533.818	-452.176
vGPT.n	glucose 6-phosphate translocator	-0.000738652	2.00169	2.50593e-06	0.610552	39.0291	49.3496
vGR.n	phosphoglycolate phosphatase, glycolate oxidase	0.213274	0.233737	0.206472	0.236003	0.303609	0.308619
vGT.n	interconversion of glyoxylate and gly by unspecified transamination	9.10732	0.233808	13.9687	0.236003	8.65794	-0.0001
vGlc_bm.n	artificial flux for isotopic dilution by unlabeled inoculum biomass (glucose)	0.239633	0.378175	0.239633	0.378175	0.239633	0.378175
vGlc_out.n	Hex into sucrose, export	7.16583	10.8953	7.16583	10.8953	7.16583	10.8953
vGlnGlu.n	Reactions that turn Gln into Glu	-2.99864	74.7123	-2.99864	74.6786	-2.99864	74.8142
vGlnP.n	Gln into protein & Gln into free metabolites, export	2.99864	4.9991	2.99864	4.9991	2.99864	4.9991
vGlnX.n	efflux (Gln)	3.09892	5.17262	3.09892	5.17262	3.09892	5.17262
vGln_bm.n	artificial flux for isotopic dilution by unlabeled inoculum biomass (Gln)	0.100278	0.173519	0.100278	0.173519	0.100278	0.173519
vGlu.n	Reactions that interconvert glutamate and 2-oxoglutarate	-9.53278	63.7215	-9.53278	63.6878	-9.53278	63.8234
vGluP.n	Glu + Pro + Arg, into protein and free metabolites, export	6.53414	10.9909	6.53414	10.9909	6.53414	10.9909
vGluX.n	efflux Glu, Arg, Pro	6.75265	11.3723	6.75265	11.3723	6.75265	11.3723
vGlu_bm.n	artificial flux for isotopic dilution by unlabeled inoculum biomass (Glu)	0.218508	0.381493	0.218508	0.381493	0.218508	0.381493
vGlyP.n	Gly into protein, export	1.98819	3.49297	1.98819	3.49297	1.98819	3.49297
vGly_bm.n	artificial flux for isotopic dilution by unlabeled inoculum biomass (Gly)	0.0664872	0.121241	0.0664872	0.121241	0.0664872	0.121241
vGly_dec.n	glycine decarboxylase	4.03368	-0.804917	6.46438	-0.80382	3.80899	-0.921871
vGlyc_bm.n	artificial flux for isotopic dilution by unlabeled inoculum biomass (glycerol)	0.0958862	0.116461	0.0958862	0.116461	0.0958862	0.116461
vGlyc_outa.n	glycerol part of TAG (symmetric metabolite, two different carbon transitions), export	1.43366	1.67762	1.43366	1.67762	1.43366	1.67762
vGlyc_outb.n	glycerol part of TAG (symmetric metabolite, two different carbon transitions), export	1.43366	1.67762	1.43366	1.67762	1.43366	1.67762
vHPc_bm.n	artificial flux for isotopic dilution by unlabeled inoculum biomass (hexose phosphate)	0.875121	0.616581	0.875121	0.616581	0.875121	0.616581
vHPc_out.n	cytosolic hexosephospate into cell wall, export	26.1691	17.7638	26.1691	17.7638	26.1691	17.7638
vHex_HPc.n	this reaction models the net conversion of sucrose and glucose uptakes into cytosolic hexose pools (glucose, fructose)	102.421	80.4274	102.032	80.3824	103.419	80.6559
vHis.n	RP into His and Trp; His and Trp have PrPP (C5 sugar-P) as a common precursor. The reaction formulates the synthesis of the C6 carbon backbone of His and also accounts for the C5 sugars going into Trp	0.948233	1.64933	0.948233	1.64933	0.948233	1.64933
vHisP.n	His + Trp into protein, export	0.948233	1.64933	0.948233	1.64933	0.948233	1.64933
vHis_bm.n	artificial flux for isotopic dilution by unlabeled inoculum biomass (His)	0.0317099	0.0572482	0.0317099	0.0572482	0.0317099	0.0572482
vICDH.n	isocitrate dehydrogenase	18.3199	4.70758	9.53278	3.99301	9.53279	-10.1609
vICLa.n	isocitrate lyase (symmetric metabolite, two different carbon transitions)	4.47065	5.62758e-05	9.17402	9.22011e-12	5.70507	3.52045
vICLb.n	isocitrate lyase (symmetric metabolite, two different carbon transitions)	4.47065	5.62758e-05	9.17402	9.26794e-12	5.70507	3.52045
vIle.n	Ile synthesis	1.49883	2.67354	1.49883	2.67354	1.49883	2.67354
vIleP.n	Ile into protein, export	1.49883	2.67354	1.49883	2.67354	1.49883	2.67354
vIle_bm.n	artificial flux for isotopic dilution by unlabeled inoculum biomass (Ile)	0.0501223	0.0927985	0.0501223	0.0927985	0.0501223	0.0927985
vKDHa.n	ketoglutarate dehydrogenase (symmetric metabolite, two different carbon transitions)	4.39356	34.2145	2.54636e-09	33.8404	5.57701e-07	26.8312
vKDHb.n	ketoglutarate dehydrogenase (symmetric metabolite, two different carbon transitions)	4.39356	34.2145	2.54635e-09	33.8404	5.57701e-07	26.8312
vLeu.n	Leu synthesis	2.9316	5.23927	2.9316	5.23927	2.9316	5.23927
vLeuP.n	Leu into protein, export	2.9316	5.23927	2.9316	5.23927	2.9316	5.23927
vLeu_bm.n	artificial flux for isotopic dilution by unlabeled inoculum biomass (Leu)	0.0980355	0.181855	0.0980355	0.181855	0.0980355	0.181855
vLysP.n	Lys into protein, export	2.20089	3.93024	2.20089	3.93024	2.20089	3.93024
vLys_a.n	lysine synthesis (symmetric metabolite, two different carbon transitions)	1.10045	1.96512	1.10045	1.96512	1.10045	1.96512
vLys_b.n	lysine synthesis (symmetric metabolite, two different carbon transitions)	1.10045	1.96512	1.10045	1.96512	1.10045	1.96512
vLys_bm.n	artificial flux for isotopic dilution by unlabeled inoculum biomass (Lys)	0.0736	0.136419	0.0736	0.136419	0.0736	0.136419
vME_c.n	malic enzyme, cytosol	34.6248	2.43264e-05	40.7628	5.74163e-14	32.3802	-6.60775e-24
vME_m.n	mitochondrial malic enzyme	1.0598	3.0823e-05	0.0853562	4.74639e-12	1.66722e-05	3.92192e-14
vME_p.n	malic enzyme, plastidic	0.0127089	4.60998	1.2428e-07	5.46848	3.50368e-06	6.98827
vMS.n	malate synthase	0.0472489	4.15995e-05	4.58578	-3.72551e-23	3.0558	7.34962
vMal_bm.n	artificial flux for isotopic dilution by unlabeled inoculum biomass (malate)	0.148784	0.249311	0.148784	0.249311	0.148784	0.249311
vMal_out.n	malate efflux	4.44915	7.18268	4.44915	7.18268	4.44915	7.18268
vPDH_p.n	formation of plastidic acetyl-CoA	51.3575	61.9056	51.3575	61.9056	51.3575	61.9056
vPEPCK.n	phosphoenolpyruvate carboxykinase	0.0713794	31.2925	7.01281	30.2182	0.0140566	33.8124
vPEPC_c.n	phosphoenolpyruvate carboxylase	69.2041	10.4776	76.7579	10.2954	62.8212	7.92418
vPGM_c.n	phospho-glycerate mutase, enolase, cytosol	69.6167	-36.3177	104.288	-39.1362	62.8072	-72.4981
vPGM_p.n	phosphoglycerate mutase, phosphopyruvate hydratase	73.0309	130.056	38.9795	132.194	73.5222	158.307
vPK_c.n	cytosolic pyruvate kinase, cytosol	0.0183615	84.497	1.74132e-07	80.7865	3.94031e-06	53.3901
vPK_p.n	plastidic pyruvate kinase, plastid	65.4574	15.6474	65.4831	17.7847	65.4831	43.8979
vPPT.n	phosphoenol pyruvate translocator	0.46559	-99.9997	34.5427	-100	1.59595e-06	-100
vPPepi_c.n	ribulose-phosphate 3-epimerase	85.4244	94.2391	83.0372	96.9311	3.244e-05	1.4945e-13
vPPepi_p.n	ribulose-phosphate 3-epimerase	-144.223	-159.481	-139.758	-160.994	-42.7997	-48.853
vPPiso_c.n	ribulose-phosphate 3-epimerase	42.7122	47.1195	41.5186	48.4656	1.622e-05	-6.58241e-14
vPPiso_p.n	ribose-5-phosphate isomerase	-69.1536	-74.489	-66.9208	-75.2453	-18.4418	-19.1748
vPhe.n	Phe & Tyr synthesis;	4.01957	7.20467	4.01957	7.20467	4.01957	7.20467
vPheP.n	Phe into protein, export	2.26342	4.05251	2.26342	4.05251	2.26342	4.05251
vPhe_bm.n	artificial flux for isotopic dilution by unlabeled inoculum biomass (Phe)	0.0756911	0.140663	0.0756911	0.140663	0.0756911	0.140663
vPyr_cm.n	transport of pyruvate into mitochondria	31.7074	12.905	37.84	12.1903	29.4574	12.4269
vPyr_cp.n	pyruvate import into plastid, unidentified transporter	0.0129666	66.7457	1.48637e-08	63.7499	2.49777e-06	36.1169
vRub_O.n	ribulose bisphosphate oxygenase, phosphoribulokinase	0.213274	0.233737	0.206472	0.236003	0.303609	0.308619
vRub_p.n	ribulose bisphosphate carboxylase, phosphoribulokinase	213.274	233.737	206.472	236.003	303.609	308.619
vSer.n	plastidic PGA pathway to serine	-0.042926	6.94658	-2.47363	6.94548	0.181764	7.06353
vSerGly.n	glycine hydroxymethyltransferase	-3.08545	2.45425	-5.51615	2.45315	-2.86076	2.5712
vSerP.n	Ser + Cys into protein, export	3.04252	4.49233	3.04252	4.49233	3.04252	4.49233
vSer_bm.n	artificial flux for isotopic dilution by unlabeled inoculum biomass (Set)	0.101745	0.155929	0.101745	0.155929	0.101745	0.155929
vSt_bm.n	artificial flux for isotopic dilution by unlabeled inoculum biomass (setarch)	0.17511	0.216654	0.17511	0.216654	0.17511	0.216654
vSt_out.n	plastidic hexosephosphate into starch, export	5.2364	6.24183	5.2364	6.24183	5.2364	6.24183
vTA_c.n	transaldolase	42.7122	47.1195	41.5186	48.4656	1.622e-05	3.62871e-14
vTA_p.n	transaldolase	-70.1019	-76.1383	-67.869	-76.8947	-19.3901	-20.8241
vTK1_c.n	transketolase	42.7122	47.1195	41.5186	48.4656	1.622e-05	1.50477e-13
vTK1_p.n	transketolase	-70.1019	-76.1383	-67.869	-76.8947	-19.3901	-20.8241
vTK2_c.n	transketolase	42.7122	47.1195	41.5186	48.4656	1.622e-05	6.29718e-14
vTK2_p.n	transketolase	-74.1214	-83.343	-71.8886	-84.0993	-23.4096	-28.0288
vTPT.n	triose phosphate translocator	19.4897	80.0821	-14.7679	84.2468	-7.05196	69.1431
vThr.n	Thr synthesis	4.00301	7.10172	4.00301	7.10172	4.00301	7.10172
vThrP.n	Thr, Met into protein, export	2.50419	4.42818	2.50419	4.42818	2.50419	4.42818
vThr_bm.n	artificial flux for isotopic dilution by unlabeled inoculum biomass (Thr)	0.0837425	0.153702	0.0837425	0.153702	0.0837425	0.153702
vTyr.n	Tyr synthesis	1.75614	3.15216	1.75614	3.15216	1.75614	3.15216
vTyrP.n	Tyr into protein, export	1.75614	3.15216	1.75614	3.15216	1.75614	3.15216
vTyr_bm.n	artificial flux for isotopic dilution by unlabeled inoculum biomass (Tyr)	0.0587272	0.109411	0.0587272	0.109411	0.0587272	0.109411
vVal.n	Val synthesis	2.28132	4.00758	2.28132	4.00758	2.28132	4.00758
vValP.n	Val into protein, export	2.28132	4.00758	2.28132	4.00758	2.28132	4.00758
vVal_bm.n	artificial flux for isotopic dilution by unlabeled inoculum biomass (Val)	0.0762896	0.139103	0.0762896	0.139103	0.0762896	0.139103
vaKIV.n	plastidic valine & Leu synthesis	5.21291	9.24685	5.21291	9.24685	5.21291	9.24685
vupt0.n	uptake unlabeled glucose	82.1621	64.5383	81.8498	64.5021	82.9628	64.7216
vuptGln.n	uptake unlabeled glutamine	0	79.7114	0	79.6777	0	79.8133
vuptU.n	uptake labeled glucose	20.2587	15.8892	20.1817	15.8803	20.4562	15.9343
v10ex.x	efflux Asp, Asn (Asx)	0	0	0	0	0	0
v11ex.x	efflux (Lys)	0	0	0	0	0	0
v12ex.x	efflux glycerol (Glyc)	0	0	0	0	0	0
v13ex.x	efflux starch (St)	0	0	0	0	0	0
v15ex.x	efflux acetate (Ac_p)	0	0	0	0	0	0
v16ex.x	efflux hexose phosphate (HPc)	0	0	0	0	0	0
v17ex.x	efflux glucose (GLC)	0	0	0	0	0	0
v18ex.x	efflux citrate (Cit)	0	0	0	0	0	0
v19ex.x	efflux malate (Mal)	0	0	0	0	0	0
v1ex.x	efflux (Ser)	0	0	0	0	0	0
v20ex.x	efflux fructose (Fruc)	0	0	0	0	0	0
v2ex.x	efflux (Gly)	0	0	0	0	0	0
v3ex.x	efflux (His)	0	0	0	0	0	0
v4ex.x	efflux (Phe)	0	0	0	0	0	0
v5ex.x	efflux (Tyr)	0	0	0	0	0	0
v6ex.x	efflux (Val)	0	0	0	0	0	0
v7ex.x	efflux (Leu)	0	0	0	0	0	0
v8ex.x	efflux (Ile)	0	0	0	0	0	0
v9ex.x	efflux (Thr)	0	0	0	0	0	0
vACL.x	ATP:citrate lyase	0	0	0	0	0	0
vAc_p_bm.x	artificial flux for isotopic dilution by unlabeled inoculum biomass (acetate)	0	0	0	0	0	0
vAco.x	Aconitate hydratase	106.304	293.491	0.0011841	999	2.62599e-07	999
vAlaP.x	Ala into protein, export	0	0	0	0	0	0
vAla_bm.x	artificial flux for isotopic dilution by unlabeled inoculum biomass (Ala)	0	0	0	0	0	0
vAlax.x	efflux (Ala)	0	0	0	0	0	0
vAldo_c.x	6-phosphofructokinase, pyrophosphate-dependent phosphofructokinase, fructose-bisphosphate aldolase	0.0328851	2.02409e-05	0.0197853	0	1.29044e-06	0
vAldo_p.x	6-phosphofructokinase, fructose-bisphosphate aldolase	420.992	0.000413191	842.03	0	999	0
vAra.x	shikimat synthesis (symmetric metabolite, two different carbon transitions)	0	0	0	0	0	0
vArb.x	shikimat synthesis (symmetric metabolite, two different carbon transitions)	0	0	0	0	0	0
vAsx.x	Asp synthesis	0	0	0	0	0	0
vAsxP.x	Asp + Asn into protein, free malate, export	0	0	0	0	0	0
vAsx_bm.x	artificial flux for isotopic dilution by unlabeled inoculum biomass (Asp, Asn)	0	0	0	0	0	0
vCO2_in.x	CO2 uptake, destined for RubisCO	0	0	0	0	0	0
vCO2_RBC.x	CO2 exchange between intracellular and pool	195.297	0.000488869	195.568	0	85.106	0
vCO2_release.x	CO2 efflux	0	0	0	0	0	0
vCS.x	pyruvate dehydrogenase , citrate synthase	0	0	0	0	0	0
vCit_bm.x	artificial flux for isotopic dilution by unlabeled inoculum biomass (citrate)	0	0	0	0	0	0
vCit_out.x	Citrate into biomass, export	0	0	0	0	0	0
vFASp.x	plastidic fatty acid synthesis, export of acetate units	0	0	0	0	0	0
vFMa.x	Fumarase, malate dehydrogenase (symmetric metabolite, two different carbon transitions)	2690.02	599.057	999	999	999	999
vFMb.x	Fumarase, malate dehydrogenase (symmetric metabolite, two different carbon transitions)	2690.02	599.057	999	999	999	999
vFruc_bm.x	artificial flux for isotopic dilution by unlabeled inoculum biomass (fructose)	0	0	0	0	0	0
vFruc_out.x	fructose into biomass	0	0	0	0	0	0
vG6PDH_c.x	glucose 6-phosphate dehydrogenase, 6-phosphogluconolactonase, 6-phosphogluconate dehydrogenase	0	0	0	0	0	0
vG6PDH_p.x	glucose-6-phosphate dehydrogenase, 6-phosphogluconolactonase, phosphogluconate dehydrogenase (decarboxylating)	0	0	0	0	0	0
vGAPDH_c.x	GAP-dehydrogenase, phospho glycerokinase, cytosol	496.086	1240.16	999	999	998.925	999
vGAPDH_p.x	glyceraldehyde-3-phosphate dehydrogenase, phosphoglycerate kinase	325.341	215.18	224.573	53.9102	999	0
vGPT.x	glucose 6-phosphate translocator	0.0273259	6.84548	0	9.46912	8.88459e-08	30.0889
vGR.x	phosphoglycolate phosphatase, glycolate oxidase	125.693	154.244	999	152.473	904.067	0.428574
vGT.x	interconversion of glyoxylate and gly by unspecified transamination	200.137	114.999	999	999	1.49966e-06	0
vGlc_bm.x	artificial flux for isotopic dilution by unlabeled inoculum biomass (glucose)	0	0	0	0	0	0
vGlc_out.x	Hex into sucrose, export	0	0	0	0	0	0
vGlnGlu.x	Reactions that turn Gln into Glu	132.404	28.8214	0.0549722	0	12.4845	0
vGlnP.x	Gln into protein & Gln into free metabolites, export	0	0	0	0	0	0
vGlnX.x	efflux (Gln)	0	0	0	0	0	0
vGln_bm.x	artificial flux for isotopic dilution by unlabeled inoculum biomass (Gln)	0	0	0	0	0	0
vGlu.x	Reactions that interconvert glutamate and 2-oxoglutarate	122.362	949.406	0.0531594	999	0.0531563	999
vGluP.x	Glu + Pro + Arg, into protein and free metabolites, export	0	0	0	0	0	0
vGluX.x	efflux Glu, Arg, Pro	0	0	0	0	0	0
vGlu_bm.x	artificial flux for isotopic dilution by unlabeled inoculum biomass (Glu)	0	0	0	0	0	0
vGlyP.x	Gly into protein, export	0	0	0	0	0	0
vGly_bm.x	artificial flux for isotopic dilution by unlabeled inoculum biomass (Gly)	0	0	0	0	0	0
vGly_dec.x	glycine decarboxylase	1.33258	139.487	5.83663	139.594	1.62137	209.927
vGlyc_bm.x	artificial flux for isotopic dilution by unlabeled inoculum biomass (glycerol)	0	0	0	0	0	0
vGlyc_outa.x	glycerol part of TAG (symmetric metabolite, two different carbon transitions), export	0	0	0	0	0	0
vGlyc_outb.x	glycerol part of TAG (symmetric metabolite, two different carbon transitions), export	0	0	0	0	0	0
vHPc_bm.x	artificial flux for isotopic dilution by unlabeled inoculum biomass (hexose phosphate)	0	0	0	0	0	0
vHPc_out.x	cytosolic hexosephospate into cell wall, export	0	0	0	0	0	0
vHex_HPc.x	this reaction models the net conversion of sucrose and glucose uptakes into cytosolic hexose pools (glucose, fructose)	131.34	182.243	1.00635	35.7482	0.284046	0.420852
vHis.x	RP into His and Trp; His and Trp have PrPP (C5 sugar-P) as a common precursor. The reaction formulates the synthesis of the C6 carbon backbone of His and also accounts for the C5 sugars going into Trp	0	0	0	0	0	0
vHisP.x	His + Trp into protein, export	0	0	0	0	0	0
vHis_bm.x	artificial flux for isotopic dilution by unlabeled inoculum biomass (His)	0	0	0	0	0	0
vICDH.x	isocitrate dehydrogenase	197.747	354.095	1.64545	999	1.58969e-06	999
vICLa.x	isocitrate lyase (symmetric metabolite, two different carbon transitions)	0	0	0	0	0	0
vICLb.x	isocitrate lyase (symmetric metabolite, two different carbon transitions)	0	0	0	0	0	0
vIle.x	Ile synthesis	0	0	0	0	0	0
vIleP.x	Ile into protein, export	0	0	0	0	0	0
vIle_bm.x	artificial flux for isotopic dilution by unlabeled inoculum biomass (Ile)	0	0	0	0	0	0
vKDHa.x	ketoglutarate dehydrogenase (symmetric metabolite, two different carbon transitions)	0	0	0	0	0	0
vKDHb.x	ketoglutarate dehydrogenase (symmetric metabolite, two different carbon transitions)	0	0	0	0	0	0
vLeu.x	Leu synthesis	0	0	0	0	0	0
vLeuP.x	Leu into protein, export	0	0	0	0	0	0
vLeu_bm.x	artificial flux for isotopic dilution by unlabeled inoculum biomass (Leu)	0	0	0	0	0	0
vLysP.x	Lys into protein, export	0	0	0	0	0	0
vLys_a.x	lysine synthesis (symmetric metabolite, two different carbon transitions)	0	0	0	0	0	0
vLys_b.x	lysine synthesis (symmetric metabolite, two different carbon transitions)	0	0	0	0	0	0
vLys_bm.x	artificial flux for isotopic dilution by unlabeled inoculum biomass (Lys)	0	0	0	0	0	0
vME_c.x	malic enzyme, cytosol	0	0	0	0	0	0
vME_m.x	mitochondrial malic enzyme	0	0	0	0	0	0
vME_p.x	malic enzyme, plastidic	0	0	0	0	0	0
vMS.x	malate synthase	0	0	0	0	0	0
vMal_bm.x	artificial flux for isotopic dilution by unlabeled inoculum biomass (malate)	0	0	0	0	0	0
vMal_out.x	malate efflux	0	0	0	0	0	0
vPDH_p.x	formation of plastidic acetyl-CoA	0	0	0	0	0	0
vPEPCK.x	phosphoenolpyruvate carboxykinase	0	0	0	0	0	0
vPEPC_c.x	phosphoenolpyruvate carboxylase	0	0	0	0	0	0
vPGM_c.x	phospho-glycerate mutase, enolase, cytosol	519.96	1101.16	999	999	998.927	999
vPGM_p.x	phosphoglycerate mutase, phosphopyruvate hydratase	1023.04	1266.82	999	999	998.723	999
vPK_c.x	cytosolic pyruvate kinase, cytosol	0	0	0	0	0	0
vPK_p.x	plastidic pyruvate kinase, plastid	0	0	0	0	0	0
vPPT.x	phosphoenol pyruvate translocator	0.196517	85.939	3.01396e-09	226.792	1.1971e-06	81.4738
vPPepi_c.x	ribulose-phosphate 3-epimerase	1158.35	440.926	999	999	999	325.97
vPPepi_p.x	ribulose-phosphate 3-epimerase	143.775	183.609	776.488	0.00578732	75.4484	1.88737e-07
vPPiso_c.x	ribulose-phosphate 3-epimerase	856.861	447.996	999	999	999	325.973
vPPiso_p.x	ribose-5-phosphate isomerase	3931.9	202.633	999	999	999	999
vPhe.x	Phe & Tyr synthesis;	0	0	0	0	0	0
vPheP.x	Phe into protein, export	0	0	0	0	0	0
vPhe_bm.x	artificial flux for isotopic dilution by unlabeled inoculum biomass (Phe)	0	0	0	0	0	0
vPyr_cm.x	transport of pyruvate into mitochondria	0	0	0	0	0	0
vPyr_cp.x	pyruvate import into plastid, unidentified transporter	0	0	0	0	0	0
vRub_O.x	ribulose bisphosphate oxygenase, phosphoribulokinase	0	0	0	0	0	0
vRub_p.x	ribulose bisphosphate carboxylase, phosphoribulokinase	0	0	0	0	0	0
vSer.x	plastidic PGA pathway to serine	0.00622013	237.664	0.301463	245.484	1.29046e-06	267.091
vSerGly.x	glycine hydroxymethyltransferase	730.345	1324.84	1.18362	999	3.37717e-07	896.208
vSerP.x	Ser + Cys into protein, export	0	0	0	0	0	0
vSer_bm.x	artificial flux for isotopic dilution by unlabeled inoculum biomass (Set)	0	0	0	0	0	0
vSt_bm.x	artificial flux for isotopic dilution by unlabeled inoculum biomass (setarch)	0	0	0	0	0	0
vSt_out.x	plastidic hexosephosphate into starch, export	0	0	0	0	0	0
vTA_c.x	transaldolase	142.36	91.301	146.811	84.2699	144.086	129.154
vTA_p.x	transaldolase	1010.64	0.000199679	657.924	0	853.692	0
vTK1_c.x	transketolase	188.565	81.2646	226.218	102.478	144.194	173.585
vTK1_p.x	transketolase	967.548	132.32	998.049	0	998.999	5.40671e-08
vTK2_c.x	transketolase	12.3376	0.000352994	0.447219	0	37.7245	0
vTK2_p.x	transketolase	0.297908	0.000250259	0	0	0	0
vTPT.x	triose phosphate translocator	2311.62	2428.64	999	999	975.684	999
vThr.x	Thr synthesis	0	0	0	0	0	0
vThrP.x	Thr, Met into protein, export	0	0	0	0	0	0
vThr_bm.x	artificial flux for isotopic dilution by unlabeled inoculum biomass (Thr)	0	0	0	0	0	0
vTyr.x	Tyr synthesis	0	0	0	0	0	0
vTyrP.x	Tyr into protein, export	0	0	0	0	0	0
vTyr_bm.x	artificial flux for isotopic dilution by unlabeled inoculum biomass (Tyr)	0	0	0	0	0	0
vVal.x	Val synthesis	0	0	0	0	0	0
vValP.x	Val into protein, export	0	0	0	0	0	0
vVal_bm.x	artificial flux for isotopic dilution by unlabeled inoculum biomass (Val)	0	0	0	0	0	0
vaKIV.x	plastidic valine & Leu synthesis	0	0	0	0	0	0
vupt0.x	uptake unlabeled glucose	0	0	0	0	0	0
vuptGln.x	uptake unlabeled glutamine	0	0	0	0	0	0
vuptU.x	uptake labeled glucose	0	0	0	0	0	0

## Sheet: Table S10
Table S10: Flux values with statistical confidence measures. Flux unit: µmol g-DW-1 h-1. P-values are based on a two-tailed t-test assuming unequal variance with n = 4 degrees of freedom from 3 replicates. p-values ≤ 0.05 are indicated in red.
Table S10A: Net flux values directly dependent on measured uptake rates or biomass composition data and growth rate. Flux unit: µmol g-DW-1 h-1. Fold change is ONS/INS.
reaction name (reaction in primary output, Table S9)	reaction	comments	INS		ONS
			value	SD	value	SD	fold change (ONS/INS)	p value
vAlaP (vAlaP.n)	Pyr_c > Ala_bm	Ala into biomass	2.92282	0.183993	4.84626	0.204075	1.65808	0.000265486
vaKIV (vaKIV.n)	Pyr_p + Pyr_p > aKIV + CO2	plastidic valine & Leu synthesis	5.21291	0.109198	9.24685	0.274286	1.77383	1.88993e-05
vAr (2 vAra.n)	EPp + PEPp > Shikimat	shikimat synthesis	4.01957	0.0738905	7.20467	0.22252	1.7924	1.93434e-05
vAsx (vAsx.n)	OAA = Asp	Asp synthesis	14.0421	0.647976	22.9165	0.465714	1.63199	4.28085e-05
vAsxP (vAsxP.n)	Asp > Asx_bm	Asp, Asn into biomass	7.83816	0.643043	11.8846	0.428008	1.51625	0.000818001
vCit_out (vCit_out.n)	Cit > Cit_bm	Citrate into biomass, export	5.45871	0.567391	8.19733	0.545027	1.5017	0.0038143
vFASp (vFASp.n)	AcCoAp > Ac_p_bm	plastidic fatty acid synthesis, export of acetate units	48.4259	0.874353	56.6664	1.4794	1.17017	0.00114769
vFruc_out (vFruc_out.n)	HPc > Fruc_bm	fructose into biomass, free metabolites	1.74368	0.353873	2.6471	0.239969	1.51811	0.0215856
vGlc_out (vGlc_out.n)	HPc > GLC_bm	Hex into sucrose, myo inositol, export	7.16583	0.656808	10.8953	0.846342	1.52045	0.00381298
vGlnGlu (vGlnGlu.n)	Gln = Glu	Reactions that turn Gln into Glu	-2.99864	0.146857	74.7123	1.48588	-24.9154	9.07834e-08
vGlnP (vGlnP.n)	Gln > Gln_bm	Gln into protein & Gln into free metabolites, export	2.99864	0.146857	4.9991	0.166969	1.66712	9.90419e-05
vGlu (vGlu.n)	Glu = KG	Reactions that interconvert glutamate and 2-oxoglutarate	-9.53278	0.296637	63.7215	1.48588	-6.68445	1.21913e-07
vGluP (vGluP.n)	Glu > Glu_bm	Glu + Pro + Arg+citrulline+GABA, into protein and free metabolites, export	6.53414	0.257734	10.9909	0.361882	1.68207	6.44092e-05
vGlyP (vGlyP.n)	Gly > Gly_bm	Gly into protein, export	1.98819	0.0668	3.49297	0.150203	1.75686	9.24825e-05
vGlyc_out (2 vGlyc_outa.n)	TPc = Glyerol in biomass	glycerol part of TAG	2.86733	0.0518	3.35524	0.0876	1.17017	0.00114848
vHPc_out (vHPc_out.n)	HPc > HPc_bm	cytosolic hexosephospate into cell wall, export	26.1691	0.50271	17.7638	0.861797	0.678808	0.000128299
vHex_HPc (vHex_HPc.n)	Hex = HPc	this reaction models the net conversion of glucose uptakes into cytosolic hexose phosphate pools.	102.421	3.34298	80.4274	1.13864	0.785264	0.000418918
vHis (vHis.n)	RPp + C1 > His	RP into His and Trp; His and Trp have PrPP (C5 sugar-P) as a common precursor. The reaction formulates the synthesis of the C6 carbon backbone of His and also accounts for the C5 sugars going into Trp	0.948233	0.0302108	1.64933	0.0665	1.73937	7.66752e-05
vHisP (vHisP.n)	His > His_bm	His + Trp into protein, export	0.948233	0.0302108	1.64933	0.0665	1.73937	7.66752e-05
vIle (vIle.n)	Thr + Pyr_p > Ile + CO2	Ile synthesis	1.49883	0.0409	2.67354	0.11231	1.78375	6.98394e-05
vIleP (vIleP.n)	Ile > Ile_bm	Ile into protein, export	1.49883	0.0409	2.67354	0.11231	1.78375	6.98394e-05
vLeu (vLeu.n)	aKIV + AcCoAp > Leu + CO2	Leu synthesis	2.9316	0.0856	5.23927	0.221892	1.78717	7.34684e-05
vLeuP (vLeuP.n)	Leu > Leu_bm	Leu into protein, export	2.9316	0.0856	5.23927	0.221892	1.78717	7.34684e-05
vLysP (vLysP.n)	Lys > Lys_bm	Lys into protein, export	2.20089	0.0572742	3.93024	0.166889	1.78575	7.06029e-05
vLys (2 vLys_a.n)	Asp + Pyr > Lys + CO2	lysine synthesis	2.20089	0.114548	3.93024	0.333778	1.78575	0.00105625
vMal_out (vMal_out.n)	OAA > Mal_bm	malate into biomass, free metabolites	4.44915	0.479029	7.18268	0.554517	1.61439	0.0029549
vPDH_p (vPDH_p.n)	Pyr_p > AcCoAp + CO2	formation of plastidic acetyl-CoA	51.3575	0.927284	61.9056	1.61618	1.20539	0.00060648
vPhe (vPhe.n)	Shikimat + PEPp > Aro + CO2	Phe & Tyr synthesis;	4.01957	0.0738905	7.20467	0.22252	1.7924	1.93434e-05
vPheP (vPheP.n)	Aro > Phe_bm	Phe into protein, export	2.26342	0.0566	4.05251	0.175639	1.79043	7.37039e-05
vSerP (vSerP.n)	ser > Ser_bm	Ser + Cys into protein, export	3.04252	0.317547	4.49233	0.269078	1.47652	0.00380475
vSt_out (vSt_out.n)	HPp > St_bm	plastidic hexosephosphate into starch, export	5.2364	0.611037	6.24183	0.599561	1.19201	0.111668
vThr (vThr.n)	Asp = Thr	Thr synthesis	4.00301	0.0798	7.10172	0.183574	1.77409	1.15015e-05
vThrP (vThrP.n)	Thr > Thr_bm	Thr, Met into protein, export	2.50419	0.0798	4.42818	0.183574	1.76831	7.62608e-05
vTyr (vTyr.n)	Aro = Tyr	Tyr synthesis	1.75614	0.0475	3.15216	0.136623	1.79493	7.5036e-05
vTyrP (vTyrP.n)	Tyr > Tyr_bm	Tyr into protein, export	1.75614	0.0475	3.15216	0.136623	1.79493	7.5036e-05
vVal (vVal.n)	aKIV = Val	Val synthesis	2.28132	0.0678	4.00758	0.161235	1.75669	6.86907e-05
vValP (vValP.n)	Val > Val_bm	Val into protein, export	2.28132	0.0678	4.00758	0.161235	1.75669	6.86907e-05
vGlc_up (vupt0.n + vuptU.n)	C6nat = Hex	glucose uptake (via measurement of medium glucose depletion)	102.421	3.34298	80.4274	1.13864	0.785264	0.000418918
vGln_up (vuptGln.n)	C5nat = Gln	glutamine uptake (via measurement of medium glucose depletion)	0	0	79.7114	1.48588	∞	8.04324e-08
Table S10B: Net flux values that depend on flux parameter fitting. Standard deviation values were calculated by a Monte Carlo method (best fit solutions resulting from 20 sets of noise added labeling measurement values, see main text for details). Fold change is ONS/INS. Significant difference were defined by p-value ≤ 5%
reaction name (reaction in primary output, Table S9)	reaction	comments	INS		ONS
			flux value	SD	flux value	SD	fold change (ONS/INS)	p value
vACL (vACL.n)	Cit > OAA + AcCoAc	ATP citrate lyase	0.0472489	2.91079	4.15995e-05	11.7381	0.000880433	0.994929
vAco (vAco.n)	Cit = Icit	Aconitate hydratase	27.2612	7.72633	4.70769	16.3748	0.172688	0.0971609
vAldo_c (vAldo_c.n)	HPc = TPc + TPc	fructose-bisphosphate aldolase, cytosol	24.6308	19.5225	4.76021e-05	4.91354	1.93263e-06	0.101438
vAldo_p (vAldo_p.n)	HPp = TPp + TPp	fructose-bisphosphate aldolase, plastidi	-149.571	48.3719	-163.722	50.1347	1.09461	0.742729
vCO2_up (vCO2_in.n)	C1nat = CO2_RBC	CO2 uptake for RuBisCO	582.748	57.2707	518.232	32.7836	0.889291	0.165642
vCO2_RBC.n	CO2 = CO2_RBC	exchange between celluar CO2 pools	225.941	44.8459	342.221	62.3277	1.51465	0.0586179
vCO2_release (vCO2_release.n)	CO2_RBC = CO2_ex	CO2 release	595.414	56.1942	626.716	32.7447	1.05257	0.451391
vCO2_net (vCO2_in.n - vCO2_release.n)		net CO2 uptake	-12.6667	20.0579	-108.484	8.65159	8.56447	0.00161033
vCS (vCS.n)	Pyr_m + OAA > Cit + CO2	pyruvate dehydrogenase, citrate synthase	32.7672	9.146	12.9051	11.5554	0.393841	0.0798648
vFM (2 vFMa.n)	Succ = OAA	Fumarase, malate dehydrogenase	17.7284	7.72633	68.4291	16.5325	3.85986	0.00857184
vG6PDH_c (vG6PDH_c.n)	HPc > CO2 + RuPc	glucose-6-phosphate dehydrogenase, cytosol	128.137	56.2853	141.359	54.588	1.10319	0.784752
vG6PDH_p (vG6PDH_p.n)	HPp > CO2 + RuPp	glucose-6-phosphate dehydrogenase, plastid	0.110774	98.0554	0.000279342	80.8366	0.00252172	0.998871
vGAPDH_c (vGAPDH_c.n)	TPc = PGAc	GAP-dehydrogenase, phospho-glycerokinase, cytosol	69.6167	27.723	-36.3177	49.0558	-0.52168	0.0311898
vGAPDH_p (vGAPDH_p.n)	TPp = PGAp	glyceraldehyde-3-phosphate dehydrogenase, plastid	-353.774	95.7936	-330.704	126.534	0.93479	0.813622
vGPT (vGPT.n)	HPc = HPp	glucose 6-phosphate translocator	-0.000738652	25.4477	2.00169	18.4288	-2709.92	0.91742
vGR (vGR.n)	GOX = GCA	glyoxylate reductase [EC:1.1.1.26], glyoxylate/hydroxypyruvate reductase [EC:1.1.1.79 1.1.1.81]	0.213274	0.0402887	0.233737	0.0615886	1.09594	0.655268
vGT (vGT.n)	GOX = Gly	interconversion of glyoxylate and gly by unspecified transamination	9.10732	8.16543	0.233808	8.43789	0.0256725	0.260689
vGly_dec (vGly_dec.n)	Gly = CO2 + C1	glycine decarboxylase	4.03368	4.08271	-0.804917	4.21895	-0.199549	0.226616
vICDH (vICDH.n)	Icit = KG + CO2	isocitrate dehydrogenase	18.3199	2.75025	4.70758	25.7922	0.256965	0.41478
vICL (2 vICLa.n)	Icit > Succ + GOX	isocitrate lyase	8.9413	8.62613	0.000112552	13.7451	1.25878e-05	0.393957
vKDH (2 vKDHa.n)	KG > Succ + CO2	ketoglutarate dehydrogenase	8.78713	2.75025	68.429	25.7433	7.78742	0.0162637
vME_c (vME_c.n)	OAA > Pyr_c + CO2	malic enzyme, cytosol	34.6248	12.0065	2.43264e-05	3.13161	7.02572e-07	0.00844131
vME_m (vME_m.n)	OAA > Pyr_m + CO2	mitochondrial malic enzyme	1.0598	14.0133	3.0823e-05	12.0183	2.90837e-05	0.925581
vME_p (vME_p.n)	OAA > Pyr_p + CO2	malic enzyme, plastid	0.0127089	0.0159702	4.60998	4.30741	362.737	0.138214
vMS (vMS.n)	GOX + AcCoAc > OAA	Malate Synthase	0.0472489	2.91079	4.15995e-05	11.7381	0.000880433	0.994929
vPEPCK (vPEPCK.n)	OAA > PEPc + CO2	Phosphoenolpyruvate carboxykinase	0.0713794	44.3523	31.2925	15.8249	438.397	0.314831
vPEPC_c (vPEPC_c.n)	PEPc + CO2 > OAA	phosphoenolpyruvate carboxylase, cytosol	69.2041	41.0707	10.4776	6.01271	0.151401	0.0704057
vPEPC_net (vPEPC_c.n - vPEPCK.n)	PEPc + CO2 = OAA	net carboxylation of PEP	69.1328	8.66209	-20.8149	18.503	-0.301086	0.00158789
vPGM_c (vPGM_c.n)	PGAc = PEPc	phosphoglycerate mutase, enolase, cytosol	69.6167	27.723	-36.3177	49.0558	-0.52168	0.0311898
vPGM_p (vPGM_p.n)	PGAp = PEPp	phosphoglycerate mutase, plastid	73.0309	27.923	130.056	45.0022	1.78084	0.135618
vPK_c (vPK_c.n)	PEPc > Pyr_c	cytosolic pyruvate kinase, cytosol	0.0183615	1.48743	84.497	31.4795	4601.87	0.00971246
vPK_p (vPK_p.n)	PEPp > Pyr_p	plastidic pyruvate kinase	65.4574	0.0338164	15.6474	28.0992	0.239047	0.0372813
vPPT (vPPT.n)	PEPc = PEPp	phosphoenol pyruvate translocator	0.46559	27.9121	-99.9997	32.2438	-214.781	0.0150948
vPPepi_c (vPPepi_c.n)	RuPc = XPc	ribulose-phosphate 3-epimerase, cytosol	85.4244	37.5235	94.2391	36.392	1.10319	0.784752
vPPepi_p (vPPepi_p.n)	RuPp = XPp	ribulose-phosphate 3-epimerase, plastid	-144.223	41.9547	-159.481	62.4911	1.10579	0.743217
vPPiso_c (vPPiso_c.n)	RuPc = RPc	ribose-5-phosphate isomerase, cytosol	42.7122	18.7618	47.1195	18.196	1.10319	0.784752
vPPiso_p (vPPiso_p.n)	RuPp = RPp	ribose-5-phosphate isomerase, plastid	-69.1536	20.9773	-74.489	31.2455	1.07715	0.818114
vPyr_cm (vPyr_cm.n)	Pyr_c > Pyr_m	transport of pyruvate into mitochondria	31.7074	11.8294	12.905	6.27855	0.407004	0.0718463
vPyr_cp (vPyr_cp.n)	Pyr_c > Pyr_p	pyruvate import into plastid	0.0129666	0.0183175	66.7457	29.0347	5147.51	0.0163887
vRub_O (vRub_O.n)	RuPp > GCA + PGAp	Ribulose-1,5-bisphosphate oxygenase	0.213274	0.0402887	0.233737	0.0615886	1.09594	0.655268
vRub_p (vRub_p.n)	RuPp + CO2 > PGAp + PGAp	Ribulose-1,5-bisphosphate carboxylase	213.274	40.2887	233.737	61.5886	1.09594	0.655268
vSer (vSer.n)	PGAp = ser	photorespiratory pathway	-0.042926	4.08271	6.94658	4.21895	-161.827	0.108201
vSerGly (vSerGly.n)	ser = Gly + C1	glycine hydroxymethyltransferase	-3.08545	4.08271	2.45425	4.21895	-0.795427	0.17753
vTA_c (vTA_c.n)	TPc + SPc = EPc + HPc	transaldolase, cytosol	42.7122	18.7618	47.1195	18.196	1.10319	0.784752
vTA_p (vTA_p.n)	TPp + SPp = EPp + HPp	transaldolase, plastid	-70.1019	20.9773	-76.1383	31.2455	1.08611	0.79492
vTK1_c (vTK1_c.n)	XPc + RPc = SPc + TPc	transketolase, cytosol	42.7122	18.7618	47.1195	18.196	1.10319	0.784752
vTK1_p (vTK1_p.n)	XPp + RPp = SPp + TPp	transketolase, plastid	-70.1019	20.9773	-76.1383	31.2455	1.08611	0.79492
vTK2_c (vTK2_c.n)	XPc + EPc = TPc + HPc	transketolase, cytosol	42.7122	18.7618	47.1195	18.196	1.10319	0.784752
vTK2_p (vTK2_p.n)	XPp + EPp = TPp + HPp	transketolase, plastid	-74.1214	20.9773	-83.343	31.2455	1.12441	0.6931
vTPT (vTPT.n)	TPc = TPp	triose phosphate translocator	19.4897	53.9064	80.0821	44.6814	4.10894	0.208266
Table S10C: Net flux values for Figure 4. Values derived be combining flux values from Tables S10A and S10B. For summed fluxes, statisical uncertainties were derived by adding variances (fluxes from Table S10A) or directly via summation of Monte Carlo sampling data (fluxes from Table S10B).
			Figure 4A (INS)		Figure 4B (ONS)
reaction shown on figure 4 (flux name on figure)	13C-MFA network reactions	comment	flux value	SD	flux value	SD	fold change (ONS/INS)	p value
glucose > HP	vHex_HPc	this reaction models the net conversion of glucose uptakes into cytosolic hexose phosphate pools.	102.421	3.34298	80.4274	1.13864	0.785264	0.000418918
HP >	vGlc_out + vHPc_out + vSt_out + vFruc_out	hexosephosphate into sugars, cell wall, starch	40.315	1.08752	37.548	1.36969	0.931365	0.0518892
TP > HP (vAldo)	vAldo_c + vAldo_p	aldolase, cytosol + plastid	-124.94	42.0206	-163.722	50.6563	1.3104	0.365154
HP > RuP + CO2 (vG6PDH)	vG6PDH_c + vG6PDH_p	glucose-6-phosphate dehydrogenase, cytosol + plastid	128.247	50.3474	141.359	40.4361	1.10224	0.742822
PPP > XP	-vTK1_c - vTK1_p -vTK2_c - vTK2_p	xylulose-5-phosphate from PPP (cytosol, plastid)	58.7989	16.2547	65.2422	31.5353	1.10958	0.768815
PPP > RP	-vTK1_c - vTK1_p	ribose-5-phosphate from PPP (cytosol + plastid)	27.3896	8.12737	29.0188	15.7676	1.05948	0.881322
HP > PPP	-vTA_c-vTA_p -vTK2_c -vTK2_p	total F6P entering PPP (conversion to pentose phosphates)	54.7793	16.2547	58.0376	31.5353	1.05948	0.881322
TP > PPP	vTA_c + vTA_p -vTK1_c - vTK1_p -vTK2_c - vTK2_p	total TP entering PPP (conversion to pentose phosphates)	31.4092	8.12737	36.2235	15.7676	1.15327	0.662791
vRub_O	vRub_O	Ribulose-1,5-bisphosphate oxygenase	0.213274	0.0402887	0.233737	0.0615886	1.09594	0.655268
vRub_p	vRub_p	Ribulose-1,5-bisphosphate carboxylase	213.274	40.2887	233.737	61.5886	1.09594	0.655268
RuP > GOX	vGR	glyoxylate reductase [EC:1.1.1.26], glyoxylate/hydroxypyruvate reductase [EC:1.1.1.79 1.1.1.81]	0.213274	0.0402887	0.233737	0.0615886	1.09594	0.655268
GOX > Gly	vGT	interconversion of glyoxylate and Gly by unspecified transamination	9.10732	8.16543	0.233808	8.43789	0.0256725	0.260689
Gly > Ser	vSerGly	Ser from Gly (glycine decarboxylase & glycine hydroxymethyltransferase)	-3.08545	4.08271	2.45425	4.21895	-0.795427	0.17753
PGA > TP (vGAPDH)	vGAPDH_c + vGAPDH_p	GAP-dehydrogenase, phospho-glycerokinase, cytosol + plastid	-284.157	82.1304	-367.022	111.59	1.29162	0.358775
Ser > PGA	vSer	photorespiratory pathway	-0.042926	4.08271	6.94658	4.21895	-161.827	0.108201
PGA > (vPGM)	vPGM_c + vPGM_p	phosphoglycerate mutase, enolase, cytosol + plastid	142.648	7.72633	93.7388	16.3511	0.657135	0.00941807
> CO2_RBC	vCO2_in	CO2 uptake from atmosphere to CO2 pool	582.748	57.2707	518.232	32.7836	0.889291	0.165642
CO2 > CO2_RBC	vCO2_RBC	CO2 exchange bewteen cellular CO2 pools	225.941	44.8459	342.221	62.3277	1.51465	0.0586179
vCO2_RBC >	vCO2_release	CO2 release to atmosphere from CO2 pool	595.414	56.1942	626.716	32.7447	1.05257	0.451391
vICL	vICL	isocitrate dehydrogenase	8.9413	8.62613	0.000112552	13.7451	1.25878e-05	0.393957
vGlyP (vGlyP.n)	Gly > Gly_bm	Gly into protein, export	1.98819	0.0668	3.49297	0.150203	1.75686	9.24825e-05
vSerP (vSerP.n)	ser > Ser_bm	Ser + Cys into protein, export	3.04252	0.317547	4.49233	0.269078	1.47652	0.00380475
Table S10D: Net flux values for Figure 5. Values derived be combining flux values from Tables S10A and S10B. For summed fluxes, statisical uncertainties were derived by adding variances (fluxes from Table S10A) or directly via summation of Monte Carlo sampling data (fluxes from Table S10B).
			Figure 5A (INS)		Figure 5B (ONS)
reaction shown on figure 5 (flux name on figure)	13C-MFA network reactions	comment	flux value	SD	flux value	SD	fold change (ONS/INS)	p value
> Gln	vuptGln	Gln uptake	0	0	79.7114	1.48588	∞	8.04324e-08
Pyrcp > Pyrm	vPyr_cm	transport of pyruvate into mitochondria	31.7074	11.8294	12.905	6.27855	0.407004	0.0718463
Gln > Glu	vGlnGlu	Reactions that turn Gln into Glu	-2.99864	4.55626e-16	74.7123	1.48588	-24.9154	8.90362e-08
KG > Glu	vGlu	Reactions that interconvert glutamate and 2-oxoglutarate	-9.53278	1.8225e-15	63.7215	1.48588	-6.68445	1.12751e-07
OAA + AcCoA > Cit (vCS)	vCS	pyruvate dehydrogenase, citrate synthase	32.7672	9.146	12.9051	11.5554	0.393841	0.0798648
Cit > ICIT (vAco)	vAco	Aconitate hydratase	27.2612	7.72633	4.70769	16.3748	0.172688	0.0971609
Icit > KG (vICDH)	vICDH	isocitrate dehydrogenase	18.3199	2.75025	4.70758	25.7922	0.256965	0.41478
KG > Succ (vKDH)	vKDH	ketoglutarate dehydrogenase	8.78713	2.75025	68.429	25.7433	7.78742	0.0162637
Succ > OAA/Mal (vFM)	vFM	fumarase	17.7284	7.72633	68.4291	16.5325	3.85986	0.00857184
OAA/Mal > Pyrm (vME_m)	vME_m	malic enzyme	1.0598	14.0133	3.0823e-05	12.0183	2.90837e-05	0.925581
Icit > Succ + GOX (vICL)	vICL	isocitrate lyase	8.9413	8.62613	0.000112552	13.7451	1.25878e-05	0.393957
PEP > OAA/Mal (vPEPCc)	vPEPC - vPEPCK	combined rate of PEP carboxylase and PEP carboxykinase	69.1328	8.66209	-20.8149	18.503	-0.301086	0.00158789
OAA/Mal > C4	vAsx + vMal_out	combined effluxes into biomass Asp, Asn, Thr, Ile, Met, malate	18.4912	0.805817	30.0992	0.72414	1.62776	4.96191e-05
Cit >	vCit_out	citrate efflux into biomass	5.45871	0.567391	8.19733	0.545027	1.5017	0.0038143
OAA/Mal > Pyrcp	vMEc + vMEp	combined cytosolic and plastidic malic enzyme flux	34.6375	12.0094	4.61001	5.49783	0.133093	0.0169928
PEP > Pyrcp	vPKp + vPKc	combined cytosolic and plastidic pyruvate kinase flux	65.4758	1.48814	100.144	7.6265	1.52949	0.00150984
PEP > Phe, Tyr, Trp	vAr + vPhe	phosphoenol pyruvate into aromatic amino acid biosynthesis	8.03913	0.127982	14.4093	0.385416	1.7924	1.09133e-05
Pyrcp > Ala, Val, Leu, Ile, Lys	vAlaP + vIle + vLys + 2 vaKIV	Pyruvate into amino acid biosyntheses	17.0484	0.25031	29.9437	0.482263	1.7564	2.0931e-06
Pyrcp > fatty acids	vPDH_p	Pyruvate into fatty acid biosynthesis	51.3575	0.927284	61.9056	1.61618	1.20539	0.00060648
Gln >	vGlnP	Gln into protein & Gln into free metabolites, export	2.99864	0.146857	4.9991	0.166969	1.66712	9.90419e-05
Glu >	vGluP	Glu + Pro + Arg+citrulline+GABA, into protein and free metabolites, export	6.53414	0.257734	10.9909	0.361882	1.68207	6.44092e-05
> PEP	vPGM_c + vPGM_p	Input into phosphoenol pyruvate pool	142.648	7.72633	93.7388	16.3511	0.657135	0.00941807
> CO2	vCS + vICDH + vKDH + vME_m	total CO2 from PDHm, ICDH, KGDH, MEm	60.934	21.3067	86.0417	65.3578	1.41205	0.561345
	vCS + vICDH + vKDH + vME_c + vME_m + vME_p + vPEPC_c - vPEPCK	total CO2 from PDHm, ICDH, KGDH, ME, PEPC/PEPCK	164.704	27.2314	69.8368	82.1788	0.424013	0.130541

[truncated: 6 more sheets: Table S11, Table S12, Table S13, Table S14, Table S15, Table S16]
